# Supplementary material for: Loss of histone methyltransferase ASH1L in the developing mouse brain causes autistic-like behaviors
Source: Commun Biol. 2021 Jun 18;4:756. doi: 10.1038/s42003-021-02282-z (PMC8213741; doi:10.1038/s42003-021-02282-z)
Supplement: Supplementary file 4 — Supplementary Data 1 [file 42003_2021_2282_MOESM4_ESM.xlsx]

## Sheet: analysis (8)
Result of gene ontology enrichment analysis of the upregulated genes in the wild-type NPCs during induced differentiation
GO biological process complete	Mus musculus - REFLIST (22265)	upload_1 (2333)	upload_1 (expected)	upload_1 (over/under)	upload_1 (fold Enrichment)	upload_1 (raw P-value)	upload_1 (FDR)
sensory perception of chemical stimulus (GO:0007606)	1226	7	128.46	-	0.05	4.93e-44	7.77e-40
sensory perception of smell (GO:0007608)	1126	5	117.99	-	0.04	3.34e-42	2.64e-38
regulation of signaling (GO:0023051)	3209	560	336.25	+	1.67	6.02e-31	3.17e-27
regulation of cell communication (GO:0010646)	3197	556	334.99	+	1.66	2.74e-30	1.08e-26
regulation of localization (GO:0032879)	2852	487	298.84	+	1.63	1.39e-24	4.4e-21
biological regulation (GO:0065007)	12595	1572	1319.75	+	1.19	3.02e-24	7.96e-21
negative regulation of cellular process (GO:0048523)	4789	722	501.81	+	1.44	1.03e-23	2.33e-20
regulation of signal transduction (GO:0009966)	2791	474	292.45	+	1.62	1.99e-23	3.92e-20
regulation of biological process (GO:0050789)	11986	1501	1255.93	+	1.2	1.42e-22	2.49e-19
negative regulation of biological process (GO:0048519)	5240	768	549.06	+	1.4	2.11e-22	3.33e-19
regulation of cellular process (GO:0050794)	11483	1447	1203.23	+	1.2	4.59e-22	6.59e-19
nervous system development (GO:0007399)	2087	376	218.68	+	1.72	5e-22	6.57e-19
system development (GO:0048731)	4153	635	435.17	+	1.46	1.02e-21	1.24e-18
regulation of biological quality (GO:0065008)	3919	606	410.65	+	1.48	1.5e-21	1.69e-18
cellular process (GO:0009987)	15097	1799	1581.91	+	1.14	3.84e-21	4.04e-18
G protein-coupled receptor signaling pathway (GO:0007186)	1831	78	191.86	-	0.41	2.63e-20	2.59e-17
biological_process (GO:0008150)	20583	2265	2156.75	+	1.05	3.97e-20	3.69e-17
Unclassified (UNCLASSIFIED)	1682	68	176.25	-	0.39	3.97e-20	3.48e-17
localization (GO:0051179)	4932	719	516.79	+	1.39	4.05e-20	3.36e-17
multicellular organism development (GO:0007275)	4769	699	499.71	+	1.4	6.28e-20	4.95e-17
regulation of developmental process (GO:0050793)	2503	421	262.27	+	1.61	6.64e-20	4.99e-17
positive regulation of cellular process (GO:0048522)	5677	802	594.85	+	1.35	1.89e-19	1.35e-16
neurogenesis (GO:0022008)	1490	284	156.13	+	1.82	2.16e-19	1.48e-16
positive regulation of biological process (GO:0048518)	6157	855	645.15	+	1.33	3.77e-19	2.48e-16
anatomical structure development (GO:0048856)	5143	733	538.9	+	1.36	3.23e-18	2.04e-15
regulation of cellular component organization (GO:0051128)	2424	402	253.99	+	1.58	5.23e-18	3.18e-15
generation of neurons (GO:0048699)	1358	260	142.3	+	1.83	5.41e-18	3.16e-15
developmental process (GO:0032502)	5533	773	579.77	+	1.33	1.96e-17	1.1e-14
cellular component organization (GO:0016043)	5134	726	537.96	+	1.35	2.83e-17	1.54e-14
regulation of response to stimulus (GO:0048583)	3894	578	408.03	+	1.42	5.39e-17	2.84e-14
modulation of chemical synaptic transmission (GO:0050804)	503	127	52.71	+	2.41	1.69e-16	8.62e-14
regulation of trans-synaptic signaling (GO:0099177)	504	127	52.81	+	2.4	1.88e-16	9.28e-14
sensory perception (GO:0007600)	1647	75	172.58	-	0.43	2.15e-16	1.03e-13
cell projection organization (GO:0030030)	1155	224	121.02	+	1.85	4.52e-16	2.1e-13
plasma membrane bounded cell projection organization (GO:0120036)	1099	216	115.16	+	1.88	4.82e-16	2.17e-13
regulation of transport (GO:0051049)	1896	324	198.67	+	1.63	5.43e-16	2.38e-13
neuron differentiation (GO:0030182)	1078	212	112.96	+	1.88	8.85e-16	3.77e-13
regulation of multicellular organismal process (GO:0051239)	2779	434	291.19	+	1.49	1.51e-15	6.29e-13
regulation of metabolic process (GO:0019222)	6570	878	688.43	+	1.28	1.53e-15	6.2e-13
regulation of cell differentiation (GO:0045595)	1570	278	164.51	+	1.69	2.02e-15	7.97e-13
regulation of cellular metabolic process (GO:0031323)	5912	802	619.48	+	1.29	2.66e-15	1.03e-12
cellular component organization or biogenesis (GO:0071840)	5328	732	558.29	+	1.31	9.54e-15	3.58e-12
cellular catabolic process (GO:0044248)	1518	267	159.06	+	1.68	1.54e-14	5.65e-12
central nervous system development (GO:0007417)	868	176	90.95	+	1.94	2.24e-14	8.02e-12
regulation of molecular function (GO:0065009)	2579	403	270.24	+	1.49	2.29e-14	8.03e-12
regulation of primary metabolic process (GO:0080090)	5707	770	598	+	1.29	5.24e-14	1.8e-11
anatomical structure morphogenesis (GO:0009653)	2255	360	236.29	+	1.52	5.58e-14	1.87e-11
cellular developmental process (GO:0048869)	3588	523	375.96	+	1.39	6.97e-14	2.29e-11
transport (GO:0006810)	3582	521	375.33	+	1.39	1.05e-13	3.39e-11
cell differentiation (GO:0030154)	3536	515	370.51	+	1.39	1.24e-13	3.91e-11
catabolic process (GO:0009056)	1752	294	183.58	+	1.6	1.26e-13	3.89e-11
regulation of multicellular organismal development (GO:2000026)	1435	251	150.36	+	1.67	1.77e-13	5.36e-11
animal organ development (GO:0048513)	3123	464	327.24	+	1.42	2.29e-13	6.81e-11
protein localization (GO:0008104)	1961	319	205.48	+	1.55	2.61e-13	7.62e-11
macromolecule localization (GO:0033036)	2286	360	239.53	+	1.5	2.89e-13	8.31e-11
regulation of transcription by RNA polymerase II (GO:0006357)	2419	377	253.47	+	1.49	2.93e-13	8.26e-11
regulation of macromolecule metabolic process (GO:0060255)	6103	806	639.49	+	1.26	8.36e-13	2.31e-10
neuron projection development (GO:0031175)	711	147	74.5	+	1.97	1.37e-12	3.74e-10
establishment of localization (GO:0051234)	3722	530	390	+	1.36	1.59e-12	4.25e-10
neuron development (GO:0048666)	875	170	91.69	+	1.85	2.06e-12	5.42e-10
regulation of plasma membrane bounded cell projection organization (GO:0120035)	724	147	75.86	+	1.94	3.35e-12	8.66e-10
regulation of cell projection organization (GO:0031344)	740	149	77.54	+	1.92	5.19e-12	1.32e-09
head development (GO:0060322)	696	142	72.93	+	1.95	6.89e-12	1.73e-09
regulation of anatomical structure morphogenesis (GO:0022603)	960	179	100.59	+	1.78	8.23e-12	2.03e-09
regulation of nervous system development (GO:0051960)	531	116	55.64	+	2.08	1.45e-11	3.52e-09
positive regulation of signaling (GO:0023056)	1706	277	178.76	+	1.55	1.55e-11	3.7e-09
regulation of nitrogen compound metabolic process (GO:0051171)	5545	733	581.02	+	1.26	1.76e-11	4.15e-09
organelle organization (GO:0006996)	3163	456	331.43	+	1.38	2.34e-11	5.43e-09
positive regulation of cell communication (GO:0010647)	1699	275	178.03	+	1.54	2.46e-11	5.63e-09
brain development (GO:0007420)	641	131	67.17	+	1.95	3.58e-11	8.07e-09
behavior (GO:0007610)	688	138	72.09	+	1.91	4.17e-11	9.26e-09
negative regulation of cell communication (GO:0010648)	1317	224	138	+	1.62	4.43e-11	9.71e-09
negative regulation of signaling (GO:0023057)	1321	225	138.42	+	1.63	4.55e-11	9.83e-09
cellular localization (GO:0051641)	2161	332	226.44	+	1.47	4.56e-11	9.72e-09
regulation of catalytic activity (GO:0050790)	1883	297	197.31	+	1.51	4.92e-11	1.03e-08
autophagy (GO:0006914)	226	65	23.68	+	2.74	5.09e-11	1.06e-08
process utilizing autophagic mechanism (GO:0061919)	226	65	23.68	+	2.74	5.09e-11	1.04e-08
cellular lipid metabolic process (GO:0044255)	855	161	89.59	+	1.8	5.39e-11	1.09e-08
regulation of transcription, DNA-templated (GO:0006355)	3219	460	337.3	+	1.36	5.94e-11	1.19e-08
regulation of nucleic acid-templated transcription (GO:1903506)	3226	461	338.03	+	1.36	6.16e-11	1.21e-08
regulation of RNA biosynthetic process (GO:2001141)	3229	461	338.35	+	1.36	6.28e-11	1.22e-08
negative regulation of response to stimulus (GO:0048585)	1583	258	165.87	+	1.56	6.87e-11	1.32e-08
cell development (GO:0048468)	1794	285	187.98	+	1.52	6.96e-11	1.32e-08
regulation of synaptic plasticity (GO:0048167)	226	64	23.68	+	2.7	1.14e-10	2.14e-08
movement of cell or subcellular component (GO:0006928)	1439	238	150.78	+	1.58	1.34e-10	2.48e-08
positive regulation of developmental process (GO:0051094)	1411	234	147.85	+	1.58	1.62e-10	2.98e-08
regulation of cellular component movement (GO:0051270)	1069	188	112.01	+	1.68	1.95e-10	3.54e-08
intracellular signal transduction (GO:0035556)	1347	225	141.14	+	1.59	2.13e-10	3.81e-08
negative regulation of developmental process (GO:0051093)	946	171	99.12	+	1.73	2.62e-10	4.65e-08
nitrogen compound transport (GO:0071705)	1535	248	160.84	+	1.54	3.39e-10	5.95e-08
cellular metabolic process (GO:0044237)	6456	824	676.48	+	1.22	3.47e-10	6.03e-08
cellular protein localization (GO:0034613)	1435	235	150.36	+	1.56	3.86e-10	6.63e-08
cellular response to chemical stimulus (GO:0070887)	2374	352	248.76	+	1.42	4.9e-10	8.32e-08
cell projection morphogenesis (GO:0048858)	494	105	51.76	+	2.03	5.2e-10	8.73e-08
cellular macromolecule localization (GO:0070727)	1443	235	151.2	+	1.55	5.66e-10	9.4e-08
negative regulation of signal transduction (GO:0009968)	1197	203	125.43	+	1.62	6.07e-10	9.98e-08
complement activation, classical pathway (GO:0006958)	217	0	22.74	-	< 0.01	6.36e-10	1.03e-07
metabolic process (GO:0008152)	7396	925	774.98	+	1.19	6.81e-10	1.1e-07
organic acid catabolic process (GO:0016054)	209	59	21.9	+	2.69	6.87e-10	1.1e-07
carboxylic acid catabolic process (GO:0046395)	209	59	21.9	+	2.69	6.87e-10	1.08e-07
neuron projection morphogenesis (GO:0048812)	483	103	50.61	+	2.04	7.74e-10	1.21e-07
positive regulation of cellular component organization (GO:0051130)	1196	202	125.32	+	1.61	8.12e-10	1.26e-07
cellular lipid catabolic process (GO:0044242)	188	55	19.7	+	2.79	8.33e-10	1.28e-07
monocarboxylic acid catabolic process (GO:0072329)	104	39	10.9	+	3.58	8.65e-10	1.31e-07
negative regulation of cellular metabolic process (GO:0031324)	2525	369	264.58	+	1.39	8.8e-10	1.32e-07
cytoskeleton organization (GO:0007010)	1106	190	115.89	+	1.64	9.05e-10	1.35e-07
cellular component morphogenesis (GO:0032989)	608	121	63.71	+	1.9	1.07e-09	1.58e-07
cell part morphogenesis (GO:0032990)	520	108	54.49	+	1.98	1.2e-09	1.76e-07
regulation of biosynthetic process (GO:0009889)	3946	536	413.47	+	1.3	1.27e-09	1.83e-07
regulation of intracellular signal transduction (GO:1902531)	1583	251	165.87	+	1.51	1.27e-09	1.82e-07
RNA processing (GO:0006396)	769	31	80.58	-	0.38	1.3e-09	1.85e-07
plasma membrane bounded cell projection morphogenesis (GO:0120039)	488	103	51.13	+	2.01	1.44e-09	2.03e-07
positive regulation of metabolic process (GO:0009893)	3711	508	388.85	+	1.31	1.5e-09	2.1e-07
regulation of cell death (GO:0010941)	1649	259	172.79	+	1.5	1.51e-09	2.09e-07
response to chemical (GO:0042221)	3465	479	363.07	+	1.32	1.62e-09	2.22e-07
lipid catabolic process (GO:0016042)	280	70	29.34	+	2.39	1.78e-09	2.42e-07
negative regulation of transcription by RNA polymerase II (GO:0000122)	893	160	93.57	+	1.71	1.85e-09	2.49e-07
phosphorus metabolic process (GO:0006793)	1727	268	180.96	+	1.48	2e-09	2.68e-07
organic substance transport (GO:0071702)	1861	285	195	+	1.46	2.01e-09	2.66e-07
synapse organization (GO:0050808)	295	72	30.91	+	2.33	2.52e-09	3.32e-07
regulation of neuron projection development (GO:0010975)	543	110	56.9	+	1.93	2.56e-09	3.34e-07
phosphate-containing compound metabolic process (GO:0006796)	1705	265	178.66	+	1.48	2.59e-09	3.35e-07
locomotion (GO:0040011)	1217	202	127.52	+	1.58	2.64e-09	3.39e-07
positive regulation of signal transduction (GO:0009967)	1493	238	156.44	+	1.52	2.87e-09	3.65e-07
animal organ morphogenesis (GO:0009887)	1027	177	107.61	+	1.64	2.91e-09	3.67e-07
negative regulation of metabolic process (GO:0009892)	2947	416	308.8	+	1.35	2.92e-09	3.66e-07
monocarboxylic acid metabolic process (GO:0032787)	498	103	52.18	+	1.97	3.17e-09	3.94e-07
regulation of cellular biosynthetic process (GO:0031326)	3870	524	405.51	+	1.29	3.24e-09	3.99e-07
organonitrogen compound metabolic process (GO:1901564)	4384	583	459.37	+	1.27	3.26e-09	3.98e-07
nucleic acid metabolic process (GO:0090304)	1746	108	182.95	-	0.59	3.35e-09	4.06e-07
regulation of cellular component biogenesis (GO:0044087)	962	168	100.8	+	1.67	3.39e-09	4.08e-07
regulation of cellular localization (GO:0060341)	839	151	87.91	+	1.72	3.48e-09	4.17e-07
regulation of macromolecule biosynthetic process (GO:0010556)	3709	505	388.64	+	1.3	3.59e-09	4.26e-07
regulation of RNA metabolic process (GO:0051252)	3496	480	366.32	+	1.31	3.78e-09	4.45e-07
regulation of locomotion (GO:0040012)	1031	177	108.03	+	1.64	4.18e-09	4.89e-07
regulation of neurogenesis (GO:0050767)	433	93	45.37	+	2.05	4.19e-09	4.86e-07
positive regulation of cell differentiation (GO:0045597)	921	162	96.51	+	1.68	4.27e-09	4.91e-07
regulation of cellular macromolecule biosynthetic process (GO:2000112)	3666	499	384.14	+	1.3	4.35e-09	4.97e-07
negative regulation of cell differentiation (GO:0045596)	678	128	71.04	+	1.8	4.89e-09	5.55e-07
complement activation (GO:0006956)	229	1	24	-	0.04	4.93e-09	5.55e-07
cell morphogenesis (GO:0000902)	743	137	77.85	+	1.76	5.18e-09	5.79e-07
regulation of cell migration (GO:0030334)	934	163	97.87	+	1.67	5.48e-09	6.09e-07
regulation of phosphate metabolic process (GO:0019220)	1741	267	182.43	+	1.46	5.91e-09	6.53e-07
cell morphogenesis involved in neuron differentiation (GO:0048667)	446	94	46.73	+	2.01	6.92e-09	7.59e-07
regulation of protein localization (GO:0032880)	967	167	101.33	+	1.65	6.93e-09	7.55e-07
regulation of phosphorus metabolic process (GO:0051174)	1742	267	182.53	+	1.46	7.4e-09	8e-07
regulation of cell motility (GO:2000145)	984	169	103.11	+	1.64	8.96e-09	9.62e-07
vacuole organization (GO:0007033)	142	44	14.88	+	2.96	9.4e-09	1e-06
positive regulation of cellular metabolic process (GO:0031325)	3261	449	341.7	+	1.31	1.02e-08	1.08e-06
humoral immune response mediated by circulating immunoglobulin (GO:0002455)	222	1	23.26	-	0.04	1.14e-08	1.2e-06
regulation of gene expression (GO:0010468)	4565	599	478.34	+	1.25	1.21e-08	1.26e-06
lipid metabolic process (GO:0006629)	1106	184	115.89	+	1.59	1.29e-08	1.34e-06
cellular response to organic substance (GO:0071310)	1811	274	189.76	+	1.44	1.32e-08	1.36e-06
forebrain development (GO:0030900)	382	83	40.03	+	2.07	1.5e-08	1.53e-06
negative regulation of cell development (GO:0010721)	200	54	20.96	+	2.58	1.53e-08	1.56e-06
response to endogenous stimulus (GO:0009719)	1085	181	113.69	+	1.59	1.66e-08	1.68e-06
RNA metabolic process (GO:0016070)	1207	67	126.47	-	0.53	1.84e-08	1.85e-06
regulation of cell development (GO:0060284)	572	111	59.94	+	1.85	1.92e-08	1.91e-06
negative regulation of nervous system development (GO:0051961)	163	47	17.08	+	2.75	2.02e-08	2e-06
small molecule catabolic process (GO:0044282)	305	71	31.96	+	2.22	2.09e-08	2.06e-06
negative regulation of nitrogen compound metabolic process (GO:0051172)	2323	335	243.41	+	1.38	2.31e-08	2.27e-06
tube development (GO:0035295)	949	162	99.44	+	1.63	2.36e-08	2.3e-06
negative regulation of neurogenesis (GO:0050768)	159	46	16.66	+	2.76	2.64e-08	2.55e-06
negative regulation of biosynthetic process (GO:0009890)	1548	239	162.2	+	1.47	2.8e-08	2.7e-06
regulation of nucleobase-containing compound metabolic process (GO:0019219)	3740	501	391.89	+	1.28	3.04e-08	2.9e-06
actin filament-based process (GO:0030029)	574	110	60.15	+	1.83	3.09e-08	2.94e-06
negative regulation of multicellular organismal process (GO:0051241)	1078	178	112.96	+	1.58	3.6e-08	3.4e-06
cell junction organization (GO:0034330)	499	99	52.29	+	1.89	3.87e-08	3.64e-06
organic substance catabolic process (GO:1901575)	1460	227	152.98	+	1.48	4.07e-08	3.8e-06
carboxylic acid metabolic process (GO:0019752)	801	141	83.93	+	1.68	4.29e-08	3.98e-06
macroautophagy (GO:0016236)	113	37	11.84	+	3.12	4.32e-08	3.99e-06
protein localization to membrane (GO:0072657)	440	90	46.1	+	1.95	4.83e-08	4.43e-06
response to oxygen-containing compound (GO:1901700)	1308	207	137.06	+	1.51	5.01e-08	4.57e-06
actin cytoskeleton organization (GO:0030036)	516	101	54.07	+	1.87	6.17e-08	5.59e-06
regulation of protein localization to membrane (GO:1905475)	193	51	20.22	+	2.52	6.21e-08	5.6e-06
establishment of protein localization (GO:0045184)	1305	206	136.74	+	1.51	6.28e-08	5.63e-06
ribonucleoprotein complex biogenesis (GO:0022613)	403	11	42.23	-	0.26	6.28e-08	5.6e-06
cellular response to endogenous stimulus (GO:0071495)	881	151	92.31	+	1.64	6.47e-08	5.74e-06
axon development (GO:0061564)	383	81	40.13	+	2.02	8.71e-08	7.68e-06
protein transport (GO:0015031)	1222	195	128.05	+	1.52	8.94e-08	7.84e-06
regulation of axonogenesis (GO:0050770)	185	49	19.38	+	2.53	1.13e-07	9.85e-06
regulation of phosphorylation (GO:0042325)	1579	239	165.45	+	1.44	1.17e-07	1.02e-05
cell-cell signaling (GO:0007267)	825	142	86.45	+	1.64	1.21e-07	1.04e-05
oxoacid metabolic process (GO:0043436)	846	145	88.65	+	1.64	1.23e-07	1.06e-05
cell morphogenesis involved in differentiation (GO:0000904)	575	108	60.25	+	1.79	1.3e-07	1.11e-05
vesicle-mediated transport (GO:0016192)	1309	205	137.16	+	1.49	1.34e-07	1.14e-05
translation (GO:0006412)	305	6	31.96	-	0.19	1.38e-07	1.17e-05
humoral immune response (GO:0006959)	424	13	44.43	-	0.29	1.46e-07	1.22e-05
negative regulation of macromolecule metabolic process (GO:0010605)	2694	373	282.29	+	1.32	1.56e-07	1.3e-05
gliogenesis (GO:0042063)	243	58	25.46	+	2.28	1.6e-07	1.33e-05
peptide transport (GO:0015833)	1253	197	131.29	+	1.5	1.63e-07	1.35e-05
regulation of programmed cell death (GO:0043067)	1488	227	155.92	+	1.46	1.69e-07	1.39e-05
glycerolipid metabolic process (GO:0046486)	319	70	33.43	+	2.09	1.73e-07	1.41e-05
response to organic substance (GO:0010033)	2525	353	264.58	+	1.33	1.75e-07	1.42e-05
regulation of vesicle-mediated transport (GO:0060627)	575	107	60.25	+	1.78	1.89e-07	1.53e-05
regulation of endocytosis (GO:0030100)	219	54	22.95	+	2.35	1.93e-07	1.56e-05
positive regulation of cell projection organization (GO:0031346)	433	87	45.37	+	1.92	1.95e-07	1.57e-05
negative regulation of cellular biosynthetic process (GO:0031327)	1507	229	157.91	+	1.45	1.99e-07	1.58e-05
amide transport (GO:0042886)	1279	200	134.02	+	1.49	2.08e-07	1.65e-05
regulation of synapse structure or activity (GO:0050803)	258	60	27.03	+	2.22	2.12e-07	1.68e-05
regulation of apoptotic process (GO:0042981)	1463	223	153.3	+	1.45	2.16e-07	1.7e-05
regulation of neuron differentiation (GO:0045664)	231	56	24.2	+	2.31	2.24e-07	1.75e-05
regulation of catabolic process (GO:0009894)	873	147	91.48	+	1.61	2.49e-07	1.94e-05
small molecule metabolic process (GO:0044281)	1482	225	155.29	+	1.45	2.54e-07	1.96e-05
negative regulation of cellular component organization (GO:0051129)	727	127	76.18	+	1.67	2.78e-07	2.14e-05
regulation of cellular protein localization (GO:1903827)	545	102	57.11	+	1.79	2.79e-07	2.13e-05
negative regulation of nucleic acid-templated transcription (GO:1903507)	1239	194	129.83	+	1.49	2.91e-07	2.22e-05
negative regulation of RNA biosynthetic process (GO:1902679)	1240	194	129.93	+	1.49	2.95e-07	2.24e-05
positive regulation of transport (GO:0051050)	1031	167	108.03	+	1.55	2.99e-07	2.26e-05
negative regulation of transcription, DNA-templated (GO:0045892)	1235	193	129.41	+	1.49	3.56e-07	2.68e-05
positive regulation of macromolecule metabolic process (GO:0010604)	3419	455	358.25	+	1.27	3.66e-07	2.74e-05
ncRNA metabolic process (GO:0034660)	425	14	44.53	-	0.31	3.95e-07	2.94e-05
organic acid metabolic process (GO:0006082)	873	146	91.48	+	1.6	4.4e-07	3.26e-05
positive regulation of nervous system development (GO:0051962)	343	72	35.94	+	2	4.55e-07	3.35e-05
positive regulation of phosphorus metabolic process (GO:0010562)	1145	181	119.98	+	1.51	4.86e-07	3.57e-05
positive regulation of phosphate metabolic process (GO:0045937)	1145	181	119.98	+	1.51	4.86e-07	3.55e-05
fatty acid catabolic process (GO:0009062)	84	29	8.8	+	3.29	4.94e-07	3.59e-05
lipid modification (GO:0030258)	209	51	21.9	+	2.33	5.63e-07	4.07e-05
gene expression (GO:0010467)	1767	121	185.15	-	0.65	7.18e-07	5.17e-05
negative regulation of macromolecule biosynthetic process (GO:0010558)	1448	218	151.73	+	1.44	7.34e-07	5.26e-05
telencephalon development (GO:0021537)	243	56	25.46	+	2.2	7.38e-07	5.27e-05
positive regulation of molecular function (GO:0044093)	1491	223	156.23	+	1.43	8.23e-07	5.85e-05
B cell receptor signaling pathway (GO:0050853)	221	3	23.16	-	0.13	8.55e-07	6.05e-05
regulation of protein phosphorylation (GO:0001932)	1439	216	150.78	+	1.43	8.66e-07	6.1e-05
regulation of secretion by cell (GO:1903530)	709	122	74.29	+	1.64	9.56e-07	6.71e-05
regulation of transmembrane transport (GO:0034762)	588	106	61.61	+	1.72	9.58e-07	6.69e-05
negative regulation of cellular macromolecule biosynthetic process (GO:2000113)	1430	215	149.84	+	1.43	9.88e-07	6.87e-05
localization of cell (GO:0051674)	1008	161	105.62	+	1.52	1.09e-06	7.52e-05
cell motility (GO:0048870)	1008	161	105.62	+	1.52	1.09e-06	7.49e-05
positive regulation of synaptic transmission (GO:0050806)	166	43	17.39	+	2.47	1.12e-06	7.66e-05
sensory organ development (GO:0007423)	600	107	62.87	+	1.7	1.22e-06	8.31e-05
cell surface receptor signaling pathway (GO:0007166)	1905	272	199.61	+	1.36	1.32e-06	8.95e-05
tube morphogenesis (GO:0035239)	734	125	76.91	+	1.63	1.37e-06	9.27e-05
negative regulation of neuron projection development (GO:0010977)	161	42	16.87	+	2.49	1.4e-06	9.46e-05
axonogenesis (GO:0007409)	352	72	36.88	+	1.95	1.41e-06	9.44e-05
regulation of neurotransmitter levels (GO:0001505)	236	54	24.73	+	2.18	1.43e-06	9.56e-05
organelle disassembly (GO:1903008)	69	25	7.23	+	3.46	1.46e-06	9.72e-05
regulation of nervous system process (GO:0031644)	179	45	18.76	+	2.4	1.47e-06	9.73e-05
establishment of localization in cell (GO:0051649)	1512	224	158.43	+	1.41	1.47e-06	9.73e-05
B cell mediated immunity (GO:0019724)	272	6	28.5	-	0.21	1.5e-06	9.87e-05
positive regulation of nitrogen compound metabolic process (GO:0051173)	3052	407	319.8	+	1.27	1.62e-06	0.000106
cellular response to oxygen-containing compound (GO:1901701)	912	148	95.56	+	1.55	1.65e-06	0.000108
regulation of ion transport (GO:0043269)	747	126	78.27	+	1.61	1.69e-06	0.00011
peptide biosynthetic process (GO:0043043)	324	9	33.95	-	0.27	1.78e-06	0.000115
ribosome biogenesis (GO:0042254)	290	7	30.39	-	0.23	1.9e-06	0.000122
renal system development (GO:0072001)	311	65	32.59	+	1.99	1.95e-06	0.000125
urogenital system development (GO:0001655)	350	71	36.67	+	1.94	1.98e-06	0.000126
negative regulation of cell projection organization (GO:0031345)	202	48	21.17	+	2.27	2.06e-06	0.000131
cellular protein modification process (GO:0006464)	2329	321	244.04	+	1.32	2.09e-06	0.000132
protein modification process (GO:0036211)	2329	321	244.04	+	1.32	2.09e-06	0.000132
immunoglobulin mediated immune response (GO:0016064)	268	6	28.08	-	0.21	2.12e-06	0.000134
positive regulation of multicellular organismal process (GO:0051240)	1564	229	163.88	+	1.4	2.13e-06	0.000133
regulation of cell population proliferation (GO:0042127)	1688	244	176.87	+	1.38	2.13e-06	0.000133
regulation of synapse organization (GO:0050807)	245	55	25.67	+	2.14	2.13e-06	0.000132
fatty acid metabolic process (GO:0006631)	339	69	35.52	+	1.94	2.15e-06	0.000133
glycerophospholipid metabolic process (GO:0006650)	246	55	25.78	+	2.13	2.24e-06	0.000138
regulation of kinase activity (GO:0043549)	768	128	80.47	+	1.59	2.31e-06	0.000142
response to hormone (GO:0009725)	568	101	59.52	+	1.7	2.49e-06	0.000152
regulation of cellular catabolic process (GO:0031329)	726	122	76.07	+	1.6	2.94e-06	0.000179
autophagy of mitochondrion (GO:0000422)	39	18	4.09	+	4.4	3e-06	0.000182
mitochondrion disassembly (GO:0061726)	39	18	4.09	+	4.4	3e-06	0.000182
phospholipid metabolic process (GO:0006644)	323	66	33.85	+	1.95	3.02e-06	0.000182
cellular response to external stimulus (GO:0071496)	242	54	25.36	+	2.13	3.03e-06	0.000182
locomotory behavior (GO:0007626)	242	54	25.36	+	2.13	3.03e-06	0.000181
learning or memory (GO:0007611)	300	63	31.43	+	2	3.08e-06	0.000183
cognition (GO:0050890)	337	68	35.31	+	1.93	3.13e-06	0.000186
response to organonitrogen compound (GO:0010243)	751	125	78.69	+	1.59	3.21e-06	0.00019
fatty acid beta-oxidation (GO:0006635)	53	21	5.55	+	3.78	3.22e-06	0.00019
defense response to bacterium (GO:0042742)	499	21	52.29	-	0.4	3.25e-06	0.000191
response to nitrogen compound (GO:1901698)	858	139	89.9	+	1.55	3.28e-06	0.000192
organic substance metabolic process (GO:0071704)	6873	831	720.18	+	1.15	3.35e-06	0.000195
enzyme linked receptor protein signaling pathway (GO:0007167)	550	98	57.63	+	1.7	3.35e-06	0.000194
cell surface receptor signaling pathway involved in cell-cell signaling (GO:1905114)	291	61	30.49	+	2	3.58e-06	0.000207
positive regulation of cell death (GO:0010942)	662	113	69.37	+	1.63	3.61e-06	0.000208
phagocytosis, recognition (GO:0006910)	204	3	21.38	-	0.14	3.74e-06	0.000215
regulation of autophagy (GO:0010506)	271	58	28.4	+	2.04	3.97e-06	0.000227
regulation of membrane potential (GO:0042391)	450	84	47.15	+	1.78	4.32e-06	0.000246
negative regulation of growth (GO:0045926)	261	56	27.35	+	2.05	4.61e-06	0.000262
regulation of developmental growth (GO:0048638)	394	76	41.28	+	1.84	4.74e-06	0.000268
export from cell (GO:0140352)	440	82	46.1	+	1.78	5.01e-06	0.000283
regulation of Ras protein signal transduction (GO:0046578)	242	53	25.36	+	2.09	5.16e-06	0.00029
negative regulation of RNA metabolic process (GO:0051253)	1340	199	140.41	+	1.42	5.33e-06	0.000299
glial cell differentiation (GO:0010001)	191	45	20.01	+	2.25	5.42e-06	0.000302
negative regulation of phosphorus metabolic process (GO:0010563)	563	99	58.99	+	1.68	5.73e-06	0.000318
negative regulation of phosphate metabolic process (GO:0045936)	563	99	58.99	+	1.68	5.73e-06	0.000317
regulation of system process (GO:0044057)	600	104	62.87	+	1.65	5.84e-06	0.000322
tissue development (GO:0009888)	1665	238	174.46	+	1.36	5.96e-06	0.000328
kidney development (GO:0001822)	296	61	31.02	+	1.97	6.34e-06	0.000348
negative regulation of gene expression (GO:0010629)	1888	265	197.83	+	1.34	6.37e-06	0.000348
regulation of secretion (GO:0051046)	785	128	82.25	+	1.56	6.5e-06	0.000354
regulation of transferase activity (GO:0051338)	879	140	92.1	+	1.52	6.96e-06	0.000378
positive regulation of B cell activation (GO:0050871)	273	7	28.61	-	0.24	7.32e-06	0.000396
regulation of protein modification process (GO:0031399)	1809	255	189.55	+	1.35	7.36e-06	0.000396
amide biosynthetic process (GO:0043604)	425	17	44.53	-	0.38	8.14e-06	0.000437
cellular response to nutrient levels (GO:0031669)	180	43	18.86	+	2.28	8.3e-06	0.000444
cell migration (GO:0016477)	874	139	91.58	+	1.52	8.44e-06	0.00045
circulatory system development (GO:0072359)	922	145	96.61	+	1.5	8.6e-06	0.000457
positive regulation of protein phosphorylation (GO:0001934)	1001	155	104.89	+	1.48	9.1e-06	0.000482
phosphorylation (GO:0016310)	1002	155	104.99	+	1.48	9.23e-06	0.000487
negative regulation of phosphorylation (GO:0042326)	469	85	49.14	+	1.73	9.29e-06	0.000489
positive regulation of catalytic activity (GO:0043085)	1106	168	115.89	+	1.45	9.37e-06	0.000491
regulation of neuronal synaptic plasticity (GO:0048168)	68	23	7.13	+	3.23	9.57e-06	0.0005
autophagosome organization (GO:1905037)	68	23	7.13	+	3.23	9.57e-06	0.000499
cellular component disassembly (GO:0022411)	214	48	22.42	+	2.14	9.75e-06	0.000506
phagocytosis, engulfment (GO:0006911)	232	5	24.31	-	0.21	9.76e-06	0.000505
central nervous system neuron differentiation (GO:0021953)	215	48	22.53	+	2.13	1.03e-05	0.00053
rRNA metabolic process (GO:0016072)	210	4	22	-	0.18	1.06e-05	0.000546
ncRNA processing (GO:0034470)	348	12	36.46	-	0.33	1.08e-05	0.000551
regulation of growth (GO:0040008)	700	116	73.35	+	1.58	1.09e-05	0.000559
activation of immune response (GO:0002253)	406	16	42.54	-	0.38	1.1e-05	0.000559
regulation of ion transmembrane transport (GO:0034765)	494	88	51.76	+	1.7	1.11e-05	0.000562
positive regulation of phosphorylation (GO:0042327)	1075	164	112.64	+	1.46	1.12e-05	0.000565
eye development (GO:0001654)	385	73	40.34	+	1.81	1.14e-05	0.000576
nucleobase-containing compound metabolic process (GO:0006139)	2172	164	227.59	-	0.72	1.15e-05	0.000577
chemical homeostasis (GO:0048878)	1135	171	118.93	+	1.44	1.19e-05	0.000596
response to starvation (GO:0042594)	177	42	18.55	+	2.26	1.2e-05	0.000599
visual system development (GO:0150063)	388	73	40.66	+	1.8	1.26e-05	0.000627
cellular response to extracellular stimulus (GO:0031668)	209	47	21.9	+	2.15	1.27e-05	0.00063
regulation of neuron apoptotic process (GO:0043523)	269	56	28.19	+	1.99	1.38e-05	0.000684
regulation of Wnt signaling pathway (GO:0030111)	306	61	32.06	+	1.9	1.39e-05	0.000684
homeostatic process (GO:0042592)	1695	239	177.61	+	1.35	1.46e-05	0.000719
regulation of long-term synaptic potentiation (GO:1900271)	55	20	5.76	+	3.47	1.53e-05	0.000749
adult behavior (GO:0030534)	181	42	18.97	+	2.21	1.54e-05	0.000751
epithelium development (GO:0060429)	1038	158	108.77	+	1.45	1.61e-05	0.000786
regulation of small GTPase mediated signal transduction (GO:0051056)	273	56	28.61	+	1.96	1.62e-05	0.000787
regulation of ion transmembrane transporter activity (GO:0032412)	260	54	27.24	+	1.98	1.62e-05	0.000784
organophosphate metabolic process (GO:0019637)	732	119	76.7	+	1.55	1.66e-05	0.0008
regulation of organelle organization (GO:0033043)	1180	176	123.64	+	1.42	1.68e-05	0.000808
oligodendrocyte differentiation (GO:0048709)	71	23	7.44	+	3.09	1.7e-05	0.000815
lymphocyte mediated immunity (GO:0002449)	322	11	33.74	-	0.33	1.86e-05	0.000889
sensory system development (GO:0048880)	392	73	41.08	+	1.78	1.94e-05	0.000923
intracellular transport (GO:0046907)	1172	174	122.81	+	1.42	1.99e-05	0.000947
macromolecule modification (GO:0043412)	2502	333	262.17	+	1.27	2.02e-05	0.000955
regulation of transporter activity (GO:0032409)	281	57	29.44	+	1.94	2.06e-05	0.000972
rRNA processing (GO:0006364)	201	4	21.06	-	0.19	2.16e-05	0.00102
regulation of GTPase activity (GO:0043087)	310	61	32.48	+	1.88	2.23e-05	0.00105
positive regulation of intracellular signal transduction (GO:1902533)	947	146	99.23	+	1.47	2.24e-05	0.00105
regulation of cell morphogenesis (GO:0022604)	324	63	33.95	+	1.86	2.24e-05	0.00104
negative regulation of cell death (GO:0060548)	1053	159	110.34	+	1.44	2.28e-05	0.00106
heterocycle metabolic process (GO:0046483)	2311	179	242.15	-	0.74	2.37e-05	0.0011
regulation of transmembrane transporter activity (GO:0022898)	271	55	28.4	+	1.94	2.37e-05	0.0011
skeletal system development (GO:0001501)	484	85	50.72	+	1.68	2.43e-05	0.00112
positive regulation of protein modification process (GO:0031401)	1233	181	129.2	+	1.4	2.48e-05	0.00114
transmembrane receptor protein tyrosine kinase signaling pathway (GO:0007169)	355	67	37.2	+	1.8	2.49e-05	0.00114
heart development (GO:0007507)	565	96	59.2	+	1.62	2.71e-05	0.00124
positive regulation of protein metabolic process (GO:0051247)	1648	231	172.68	+	1.34	2.85e-05	0.0013
regulation of cytoskeleton organization (GO:0051493)	531	91	55.64	+	1.64	2.92e-05	0.00133
negative regulation of nucleobase-containing compound metabolic process (GO:0045934)	1448	207	151.73	+	1.36	2.93e-05	0.00133
negative regulation of protein modification process (GO:0031400)	590	99	61.82	+	1.6	2.96e-05	0.00134
cellular response to starvation (GO:0009267)	155	37	16.24	+	2.28	3.08e-05	0.00139
regulation of protein transport (GO:0051223)	614	102	64.34	+	1.59	3.14e-05	0.00141
neuron projection guidance (GO:0097485)	232	49	24.31	+	2.02	3.25e-05	0.00146
regulation of neurotransmitter receptor activity (GO:0099601)	64	21	6.71	+	3.13	3.33e-05	0.00149
regulation of cell adhesion (GO:0030155)	724	116	75.86	+	1.53	3.38e-05	0.00151
amino acid transport (GO:0006865)	120	31	12.57	+	2.47	3.44e-05	0.00153
negative regulation of cell growth (GO:0030308)	199	44	20.85	+	2.11	3.47e-05	0.00154
cellular response to nitrogen compound (GO:1901699)	511	88	53.54	+	1.64	3.78e-05	0.00167
negative regulation of glial cell differentiation (GO:0045686)	35	15	3.67	+	4.09	3.92e-05	0.00173
positive regulation of cellular protein metabolic process (GO:0032270)	1571	221	164.61	+	1.34	3.93e-05	0.00173
negative regulation of molecular function (GO:0044092)	1040	156	108.97	+	1.43	3.95e-05	0.00173
immunoglobulin production (GO:0002377)	264	8	27.66	-	0.29	3.99e-05	0.00175
regulation of peptide transport (GO:0090087)	654	107	68.53	+	1.56	4.04e-05	0.00176
secretion by cell (GO:0032940)	394	72	41.28	+	1.74	4.05e-05	0.00176
limbic system development (GO:0021761)	98	27	10.27	+	2.63	4.1e-05	0.00178
protein phosphorylation (GO:0006468)	743	118	77.85	+	1.52	4.16e-05	0.0018
positive regulation of catabolic process (GO:0009896)	462	81	48.41	+	1.67	4.17e-05	0.0018
cell-cell signaling by wnt (GO:0198738)	237	49	24.83	+	1.97	4.21e-05	0.00181
Wnt signaling pathway (GO:0016055)	237	49	24.83	+	1.97	4.21e-05	0.00181
cellular response to hormone stimulus (GO:0032870)	367	68	38.46	+	1.77	4.48e-05	0.00192
negative regulation of protein metabolic process (GO:0051248)	1063	158	111.38	+	1.42	4.79e-05	0.00204
fatty acid oxidation (GO:0019395)	77	23	8.07	+	2.85	4.89e-05	0.00208
axon guidance (GO:0007411)	231	48	24.2	+	1.98	4.97e-05	0.00211
primary metabolic process (GO:0044238)	6363	761	666.74	+	1.14	5e-05	0.00212
cellular macromolecule biosynthetic process (GO:0034645)	1158	78	121.34	-	0.64	5.21e-05	0.0022
negative regulation of protein phosphorylation (GO:0001933)	423	75	44.32	+	1.69	5.43e-05	0.00228
response to oxidative stress (GO:0006979)	344	64	36.05	+	1.78	5.6e-05	0.00235
negative regulation of catalytic activity (GO:0043086)	702	112	73.56	+	1.52	5.62e-05	0.00235
regulation of glial cell differentiation (GO:0045685)	88	25	9.22	+	2.71	5.94e-05	0.00248
regulation of Notch signaling pathway (GO:0008593)	88	25	9.22	+	2.71	5.94e-05	0.00247
positive regulation of cellular component movement (GO:0051272)	601	99	62.97	+	1.57	6.01e-05	0.00249
regulation of cation transmembrane transport (GO:1904062)	366	67	38.35	+	1.75	6.3e-05	0.00261
regulation of protein metabolic process (GO:0051246)	2703	352	283.23	+	1.24	6.42e-05	0.00265
antigen receptor-mediated signaling pathway (GO:0050851)	307	11	32.17	-	0.34	6.45e-05	0.00266
response to nutrient levels (GO:0031667)	337	63	35.31	+	1.78	6.53e-05	0.00268
negative regulation of axonogenesis (GO:0050771)	68	21	7.13	+	2.95	6.89e-05	0.00283
plasma membrane invagination (GO:0099024)	241	7	25.25	-	0.28	7.03e-05	0.00287
positive regulation of neurogenesis (GO:0050769)	282	55	29.55	+	1.86	7.1e-05	0.00289
cellular response to organonitrogen compound (GO:0071417)	440	77	46.1	+	1.67	7.18e-05	0.00292
regulation of protein-containing complex assembly (GO:0043254)	440	77	46.1	+	1.67	7.18e-05	0.00291
macromolecule biosynthetic process (GO:0009059)	1173	80	122.91	-	0.65	7.19e-05	0.00291
microtubule-based transport (GO:0099111)	194	42	20.33	+	2.07	7.21e-05	0.00291
positive regulation of response to stimulus (GO:0048584)	2253	299	236.08	+	1.27	7.35e-05	0.00296
negative regulation of locomotion (GO:0040013)	326	61	34.16	+	1.79	7.42e-05	0.00298
autophagosome assembly (GO:0000045)	63	20	6.6	+	3.03	7.43e-05	0.00298
lipid oxidation (GO:0034440)	83	24	8.7	+	2.76	7.5e-05	0.003
myelination (GO:0042552)	114	29	11.95	+	2.43	7.65e-05	0.00305
regulation of cell growth (GO:0001558)	427	75	44.74	+	1.68	7.82e-05	0.00311
mRNA metabolic process (GO:0016071)	536	28	56.16	-	0.5	7.99e-05	0.00317
positive regulation of cellular component biogenesis (GO:0044089)	523	88	54.8	+	1.61	8.22e-05	0.00325
immune response-regulating cell surface receptor signaling pathway (GO:0002768)	343	14	35.94	-	0.39	8.25e-05	0.00325
immune response-regulating signaling pathway (GO:0002764)	346	14	36.26	-	0.39	8.39e-05	0.0033
immune response-activating cell surface receptor signaling pathway (GO:0002429)	331	13	34.68	-	0.37	8.5e-05	0.00334
immune response-activating signal transduction (GO:0002757)	332	13	34.79	-	0.37	8.63e-05	0.00338
negative regulation of developmental growth (GO:0048640)	126	31	13.2	+	2.35	8.82e-05	0.00344
organonitrogen compound catabolic process (GO:1901565)	925	139	96.92	+	1.43	9.12e-05	0.00355
response to extracellular stimulus (GO:0009991)	369	67	38.67	+	1.73	9.32e-05	0.00362
glial cell development (GO:0021782)	116	29	12.15	+	2.39	9.47e-05	0.00367
pallium development (GO:0021543)	157	36	16.45	+	2.19	9.68e-05	0.00374
very long-chain fatty acid metabolic process (GO:0000038)	34	14	3.56	+	3.93	9.91e-05	0.00382
neural precursor cell proliferation (GO:0061351)	86	24	9.01	+	2.66	0.0001	0.00385
regulation of establishment of protein localization (GO:0070201)	643	103	67.38	+	1.53	0.000102	0.00392
positive regulation of cellular protein localization (GO:1903829)	267	52	27.98	+	1.86	0.000104	0.004
embryonic morphogenesis (GO:0048598)	626	101	65.59	+	1.54	0.000107	0.0041
negative regulation of cell population proliferation (GO:0008285)	692	109	72.51	+	1.5	0.000108	0.00412
multicellular organismal process (GO:0032501)	7309	859	765.86	+	1.12	0.000113	0.00431
regulation of hydrolase activity (GO:0051336)	1010	149	105.83	+	1.41	0.000114	0.00431
positive regulation of synapse assembly (GO:0051965)	80	23	8.38	+	2.74	0.000114	0.0043
neuromuscular junction development (GO:0007528)	50	17	5.24	+	3.24	0.000128	0.00483
negative regulation of apoptotic process (GO:0043066)	916	137	95.98	+	1.43	0.00013	0.0049
kidney epithelium development (GO:0072073)	131	31	13.73	+	2.26	0.000134	0.00503
lysosome organization (GO:0007040)	72	21	7.54	+	2.78	0.000135	0.00507
lytic vacuole organization (GO:0080171)	72	21	7.54	+	2.78	0.000135	0.00506
positive regulation of cell migration (GO:0030335)	562	92	58.89	+	1.56	0.000141	0.00525
organelle localization (GO:0051640)	481	81	50.4	+	1.61	0.000141	0.00526
membrane invagination (GO:0010324)	247	8	25.88	-	0.31	0.000142	0.00526
cellular aromatic compound metabolic process (GO:0006725)	2386	192	250.01	-	0.77	0.000142	0.00525
nervous system process (GO:0050877)	2105	166	220.57	-	0.75	0.000144	0.00534
vesicle localization (GO:0051648)	155	35	16.24	+	2.15	0.000145	0.00535
modulation of excitatory postsynaptic potential (GO:0098815)	56	18	5.87	+	3.07	0.000147	0.00541
secretion (GO:0046903)	504	84	52.81	+	1.59	0.000148	0.00543
camera-type eye development (GO:0043010)	342	62	35.84	+	1.73	0.000149	0.00546
selective autophagy (GO:0061912)	31	13	3.25	+	4	0.000151	0.00551
regulation of neuron death (GO:1901214)	377	67	39.5	+	1.7	0.000152	0.00554
negative regulation of programmed cell death (GO:0043069)	936	139	98.08	+	1.42	0.000152	0.00553
synaptic signaling (GO:0099536)	394	69	41.28	+	1.67	0.000155	0.00563
negative regulation of gliogenesis (GO:0014014)	51	17	5.34	+	3.18	0.000156	0.00563
regulation of plasma membrane bounded cell projection assembly (GO:0120032)	190	40	19.91	+	2.01	0.00016	0.00576
ensheathment of neurons (GO:0007272)	117	29	12.26	+	2.37	0.00016	0.00576
axon ensheathment (GO:0008366)	117	29	12.26	+	2.37	0.00016	0.00574
positive regulation of cellular catabolic process (GO:0031331)	395	69	41.39	+	1.67	0.00016	0.00575
adult walking behavior (GO:0007628)	46	16	4.82	+	3.32	0.000162	0.00578
ion transport (GO:0006811)	1175	168	123.12	+	1.36	0.000181	0.00647
connective tissue development (GO:0061448)	219	44	22.95	+	1.92	0.000188	0.00669
positive regulation of protein localization to membrane (GO:1905477)	109	27	11.42	+	2.36	0.000189	0.0067
RNA splicing (GO:0008380)	331	14	34.68	-	0.4	0.000192	0.0068
regulation of cellular protein metabolic process (GO:0032268)	2548	329	266.99	+	1.23	0.000194	0.00688
positive regulation of apoptotic process (GO:0043065)	587	94	61.51	+	1.53	0.000196	0.00694
regulation of extent of cell growth (GO:0061387)	128	30	13.41	+	2.24	0.000197	0.00693
response to peptide (GO:1901652)	340	61	35.63	+	1.71	0.000205	0.0072
embryo development (GO:0009790)	1196	170	125.32	+	1.36	0.000205	0.0072
astrocyte differentiation (GO:0048708)	58	18	6.08	+	2.96	0.000211	0.00739
receptor clustering (GO:0043113)	58	18	6.08	+	2.96	0.000211	0.00737
negative regulation of astrocyte differentiation (GO:0048712)	19	10	1.99	+	5.02	0.000213	0.00743
biological adhesion (GO:0022610)	856	128	89.69	+	1.43	0.000237	0.00824
walking behavior (GO:0090659)	48	16	5.03	+	3.18	0.000241	0.00835
cellular protein metabolic process (GO:0044267)	2932	372	307.22	+	1.21	0.000241	0.00834
hippocampus development (GO:0021766)	73	21	7.65	+	2.75	0.000243	0.00838
endomembrane system organization (GO:0010256)	385	67	40.34	+	1.66	0.000244	0.0084
regulation of synapse assembly (GO:0051963)	115	28	12.05	+	2.32	0.000246	0.00845
ribonucleoprotein complex assembly (GO:0022618)	171	4	17.92	-	0.22	0.000246	0.00844
pattern specification process (GO:0007389)	460	77	48.2	+	1.6	0.000246	0.00842
membrane docking (GO:0022406)	81	22	8.49	+	2.59	0.000257	0.00879
regulation of cell projection assembly (GO:0060491)	192	40	20.12	+	1.99	0.000259	0.00884
positive regulation of endocytosis (GO:0045807)	124	29	12.99	+	2.23	0.000263	0.00895
positive regulation of programmed cell death (GO:0043068)	592	94	62.03	+	1.52	0.000266	0.00903
vesicle organization (GO:0016050)	244	47	25.57	+	1.84	0.000267	0.00905
regulation of protein localization to cell periphery (GO:1904375)	136	31	14.25	+	2.18	0.00027	0.00914
positive regulation of cell development (GO:0010720)	357	63	37.41	+	1.68	0.000276	0.0093
positive regulation of transcription, DNA-templated (GO:0045893)	1510	207	158.22	+	1.31	0.000277	0.00932
cellular response to growth factor stimulus (GO:0071363)	393	68	41.18	+	1.65	0.000278	0.00933
response to abiotic stimulus (GO:0009628)	934	137	97.87	+	1.4	0.000279	0.00936
positive regulation of nucleic acid-templated transcription (GO:1903508)	1513	207	158.54	+	1.31	0.000282	0.00941
regulation of metal ion transport (GO:0010959)	431	73	45.16	+	1.62	0.000282	0.0094
positive regulation of RNA biosynthetic process (GO:1902680)	1514	207	158.64	+	1.3	0.000284	0.00944
lysosomal transport (GO:0007041)	99	25	10.37	+	2.41	0.000284	0.00945
negative regulation of cell migration (GO:0030336)	278	52	29.13	+	1.79	0.000287	0.0095
protein metabolic process (GO:0019538)	3496	435	366.32	+	1.19	0.000289	0.00956
DNA-dependent DNA replication (GO:0006261)	111	1	11.63	-	0.09	0.000289	0.00955
regulation of cellular component size (GO:0032535)	416	71	43.59	+	1.63	0.000299	0.00986
receptor metabolic process (GO:0043112)	100	25	10.48	+	2.39	0.000311	0.0102
regulation of astrocyte differentiation (GO:0048710)	34	13	3.56	+	3.65	0.000312	0.0102
positive regulation of cell motility (GO:2000147)	585	93	61.3	+	1.52	0.000312	0.0102
carboxylic acid transport (GO:0046942)	266	50	27.87	+	1.79	0.000313	0.0102
organelle localization by membrane tethering (GO:0140056)	76	21	7.96	+	2.64	0.000315	0.0103
protein localization to cell periphery (GO:1990778)	252	48	26.41	+	1.82	0.000318	0.0103
regulation of actin cytoskeleton organization (GO:0032956)	366	64	38.35	+	1.67	0.000324	0.0105
regulation of gliogenesis (GO:0014013)	119	28	12.47	+	2.25	0.000325	0.0105
organic acid transport (GO:0015849)	267	50	27.98	+	1.79	0.000326	0.0105
actin filament organization (GO:0007015)	253	48	26.51	+	1.81	0.000331	0.0107
negative regulation of kinase activity (GO:0033673)	226	44	23.68	+	1.86	0.000348	0.0112
cartilage development (GO:0051216)	164	35	17.18	+	2.04	0.00035	0.0113
response to growth factor (GO:0070848)	407	69	42.65	+	1.62	0.000359	0.0115
regulation of lipid metabolic process (GO:0019216)	354	62	37.09	+	1.67	0.000361	0.0115
establishment of vesicle localization (GO:0051650)	143	32	14.98	+	2.14	0.000371	0.0119
negative regulation of transferase activity (GO:0051348)	259	49	27.14	+	1.81	0.000373	0.0119
mRNA processing (GO:0006397)	418	21	43.8	-	0.48	0.000374	0.0119
positive regulation of axonogenesis (GO:0050772)	102	25	10.69	+	2.34	0.000376	0.0119
regulation of protein localization to plasma membrane (GO:1903076)	113	27	11.84	+	2.28	0.000382	0.0121
microtubule-based movement (GO:0007018)	356	62	37.3	+	1.66	0.000382	0.0121
positive regulation of autophagy (GO:0010508)	144	32	15.09	+	2.12	0.000386	0.0122
dicarboxylic acid transport (GO:0006835)	56	17	5.87	+	2.9	0.000388	0.0122
supramolecular fiber organization (GO:0097435)	492	80	51.55	+	1.55	0.00039	0.0123
peroxisome organization (GO:0007031)	35	13	3.67	+	3.54	0.000391	0.0123
N-acetylneuraminate catabolic process (GO:0019262)	6	6	0.63	+	9.54	0.000404	0.0126
vesicle docking (GO:0048278)	62	18	6.5	+	2.77	0.000415	0.013
cell adhesion (GO:0007155)	846	125	88.65	+	1.41	0.000417	0.013
vasculature development (GO:0001944)	569	90	59.62	+	1.51	0.000434	0.0135
regulation of AMPA receptor activity (GO:2000311)	26	11	2.72	+	4.04	0.000454	0.0141
negative regulation of cellular protein metabolic process (GO:0032269)	1012	145	106.04	+	1.37	0.000464	0.0144
regulation of neurotransmitter transport (GO:0051588)	127	29	13.31	+	2.18	0.000472	0.0146
intracellular protein transport (GO:0006886)	752	113	78.8	+	1.43	0.000473	0.0146
negative regulation of cellular component movement (GO:0051271)	300	54	31.43	+	1.72	0.000473	0.0146
negative regulation of transport (GO:0051051)	511	82	53.54	+	1.53	0.00049	0.0151
stress-activated MAPK cascade (GO:0051403)	80	21	8.38	+	2.51	0.000492	0.0151
cellular response to organic cyclic compound (GO:0071407)	374	64	39.19	+	1.63	0.000509	0.0156
positive regulation of cell junction assembly (GO:1901890)	117	27	12.26	+	2.2	0.000517	0.0158
cellular chemical homeostasis (GO:0055082)	738	111	77.33	+	1.44	0.000524	0.016
vacuolar transport (GO:0007034)	140	31	14.67	+	2.11	0.000527	0.0161
nephron development (GO:0072006)	129	29	13.52	+	2.15	0.000529	0.0161
regulation of signaling receptor activity (GO:0010469)	129	29	13.52	+	2.15	0.000529	0.016
regulation of cation channel activity (GO:2001257)	175	36	18.34	+	1.96	0.000529	0.016
regulation of intracellular transport (GO:0032386)	323	57	33.85	+	1.68	0.000532	0.0161
postsynapse organization (GO:0099173)	91	23	9.54	+	2.41	0.000538	0.0162
protein localization to plasma membrane (GO:0072659)	202	40	21.17	+	1.89	0.000545	0.0164
positive regulation of transcription by RNA polymerase II (GO:0045944)	1212	169	127	+	1.33	0.000545	0.0164
ribonucleoprotein complex subunit organization (GO:0071826)	178	5	18.65	-	0.27	0.000552	0.0165
cellular modified amino acid metabolic process (GO:0006575)	163	34	17.08	+	1.99	0.000555	0.0166
N-acetylneuraminate metabolic process (GO:0006054)	10	7	1.05	+	6.68	0.000565	0.0169
postsynaptic membrane assembly (GO:0097104)	10	7	1.05	+	6.68	0.000565	0.0168
positive regulation of neuron projection development (GO:0010976)	217	42	22.74	+	1.85	0.000572	0.017
cell projection assembly (GO:0030031)	382	65	40.03	+	1.62	0.000575	0.0171
positive regulation of RNA metabolic process (GO:0051254)	1618	217	169.54	+	1.28	0.000577	0.0171
vesicle docking involved in exocytosis (GO:0006904)	42	14	4.4	+	3.18	0.000579	0.0171
tissue morphogenesis (GO:0048729)	622	96	65.18	+	1.47	0.000587	0.0173
regulation of protein kinase activity (GO:0045859)	671	102	70.31	+	1.45	0.000587	0.0173
learning (GO:0007612)	177	36	18.55	+	1.94	0.000587	0.0173
dendrite morphogenesis (GO:0048813)	75	20	7.86	+	2.54	0.000591	0.0174
positive regulation of locomotion (GO:0040017)	599	93	62.77	+	1.48	0.000595	0.0175
regulation of neurotransmitter secretion (GO:0046928)	111	26	11.63	+	2.24	0.000597	0.0175
regulation of fatty acid oxidation (GO:0046320)	37	13	3.88	+	3.35	0.000601	0.0176
Rho protein signal transduction (GO:0007266)	59	17	6.18	+	2.75	0.000637	0.0186
response to pheromone (GO:0019236)	105	1	11	-	0.09	0.00065	0.0189
anatomical structure formation involved in morphogenesis (GO:0048646)	944	136	98.92	+	1.37	0.000656	0.0191
neuromuscular process controlling balance (GO:0050885)	69	19	7.23	+	2.63	0.000658	0.0191
nucleosome assembly (GO:0006334)	76	20	7.96	+	2.51	0.000662	0.0192
blood vessel development (GO:0001568)	539	85	56.48	+	1.51	0.000666	0.0193
regulation of smoothened signaling pathway (GO:0008589)	94	23	9.85	+	2.34	0.000686	0.0198
ear development (GO:0043583)	239	45	25.04	+	1.8	0.000687	0.0198
regulation of cell size (GO:0008361)	211	41	22.11	+	1.85	0.000704	0.0202
carbohydrate derivative catabolic process (GO:1901136)	125	28	13.1	+	2.14	0.000717	0.0206
positive regulation of cell population proliferation (GO:0008284)	991	141	103.84	+	1.36	0.000723	0.0207
negative regulation of smoothened signaling pathway (GO:0045879)	38	13	3.98	+	3.26	0.000738	0.0211
negative regulation of cell motility (GO:2000146)	291	52	30.49	+	1.71	0.000761	0.0217
positive regulation of neuron death (GO:1901216)	126	28	13.2	+	2.12	0.000762	0.0217
DNA replication (GO:0006260)	173	5	18.13	-	0.28	0.000765	0.0217
regulation of actomyosin structure organization (GO:0110020)	106	25	11.11	+	2.25	0.000766	0.0217
adult locomotory behavior (GO:0008344)	106	25	11.11	+	2.25	0.000766	0.0217
response to organic cyclic compound (GO:0014070)	626	96	65.59	+	1.46	0.000766	0.0217
developmental growth (GO:0048589)	442	72	46.31	+	1.55	0.000778	0.022
intracellular receptor signaling pathway (GO:0030522)	88	22	9.22	+	2.39	0.000799	0.0225
cytoskeleton-dependent intracellular transport (GO:0030705)	187	37	19.59	+	1.89	0.000802	0.0226
positive regulation of GTPase activity (GO:0043547)	229	43	24	+	1.79	0.000804	0.0226
immune response (GO:0006955)	1533	119	160.63	-	0.74	0.000805	0.0226
microtubule-based process (GO:0007017)	765	113	80.16	+	1.41	0.000805	0.0225
plasma membrane bounded cell projection assembly (GO:0120031)	366	62	38.35	+	1.62	0.000812	0.0227
neurotransmitter transport (GO:0006836)	127	28	13.31	+	2.1	0.000814	0.0227
negative regulation of protein-containing complex assembly (GO:0031333)	139	30	14.56	+	2.06	0.000816	0.0227
regulation of epithelial cell differentiation (GO:0030856)	151	32	15.82	+	2.02	0.000825	0.0229
positive regulation of epithelial cell differentiation (GO:0030858)	55	16	5.76	+	2.78	0.000835	0.0232
cell-cell adhesion (GO:0098609)	406	67	42.54	+	1.57	0.000841	0.0233
positive regulation of Notch signaling pathway (GO:0045747)	44	14	4.61	+	3.04	0.000844	0.0233
cellular homeostasis (GO:0019725)	861	125	90.22	+	1.39	0.000846	0.0234
neuron cell-cell adhesion (GO:0007158)	11	7	1.15	+	6.07	0.000849	0.0234
positive regulation of developmental growth (GO:0048639)	216	41	22.63	+	1.81	0.000851	0.0234
regulation of cell shape (GO:0008360)	152	32	15.93	+	2.01	0.000855	0.0235
regulation of protein catabolic process (GO:0042176)	389	65	40.76	+	1.59	0.000857	0.0235
positive regulation of biosynthetic process (GO:0009891)	1891	247	198.15	+	1.25	0.000883	0.0242
sensory organ morphogenesis (GO:0090596)	299	53	31.33	+	1.69	0.000888	0.0243
regulation of actin filament-based process (GO:0032970)	412	68	43.17	+	1.58	0.000893	0.0243
central nervous system neuron development (GO:0021954)	97	23	10.16	+	2.26	0.000914	0.0249
endosome organization (GO:0007032)	50	15	5.24	+	2.86	0.000924	0.0251
blood vessel morphogenesis (GO:0048514)	436	71	45.69	+	1.55	0.000934	0.0253
negative regulation of neuron differentiation (GO:0045665)	90	22	9.43	+	2.33	0.000934	0.0253
positive regulation of long-term synaptic potentiation (GO:1900273)	29	11	3.04	+	3.62	0.00094	0.0254
exocytosis (GO:0006887)	222	42	23.26	+	1.81	0.000943	0.0254
regulation of receptor-mediated endocytosis (GO:0048259)	110	25	11.53	+	2.17	0.00101	0.0273
regulation of canonical Wnt signaling pathway (GO:0060828)	239	44	25.04	+	1.76	0.00102	0.0274
organic cyclic compound metabolic process (GO:1901360)	2600	220	272.44	-	0.81	0.00103	0.0277
response to leptin (GO:0044321)	20	9	2.1	+	4.29	0.00105	0.0283
regulation of short-term neuronal synaptic plasticity (GO:0048172)	20	9	2.1	+	4.29	0.00105	0.0282
negative regulation of chromosome organization (GO:2001251)	73	0	7.65	-	< 0.01	0.00107	0.0286
ribosomal small subunit biogenesis (GO:0042274)	73	0	7.65	-	< 0.01	0.00107	0.0286
transport along microtubule (GO:0010970)	157	32	16.45	+	1.95	0.0011	0.0293
RNA export from nucleus (GO:0006405)	75	0	7.86	-	< 0.01	0.0011	0.0293
response to peptide hormone (GO:0043434)	276	49	28.92	+	1.69	0.00112	0.0296
receptor-mediated endocytosis (GO:0006898)	147	31	15.4	+	2.01	0.00112	0.0296
regulation of insulin receptor signaling pathway (GO:0046626)	74	19	7.75	+	2.45	0.00112	0.0297
negative regulation of Notch signaling pathway (GO:0045746)	35	12	3.67	+	3.27	0.00115	0.0303
regulation of protein targeting to membrane (GO:0090313)	35	12	3.67	+	3.27	0.00115	0.0303
axonal fasciculation (GO:0007413)	25	10	2.62	+	3.82	0.00115	0.0303
neuron projection fasciculation (GO:0106030)	25	10	2.62	+	3.82	0.00115	0.0303
neuron projection regeneration (GO:0031102)	25	10	2.62	+	3.82	0.00115	0.0302
response to decreased oxygen levels (GO:0036293)	199	38	20.85	+	1.82	0.00117	0.0306
postsynaptic membrane organization (GO:0001941)	30	11	3.14	+	3.5	0.00118	0.0307
negative regulation of oligodendrocyte differentiation (GO:0048715)	16	8	1.68	+	4.77	0.00118	0.0309
N-acetylglucosamine metabolic process (GO:0006044)	16	8	1.68	+	4.77	0.00118	0.0309
forebrain neuron differentiation (GO:0021879)	60	17	6.29	+	2.7	0.00121	0.0314
small GTPase mediated signal transduction (GO:0007264)	217	41	22.74	+	1.8	0.00121	0.0313
regulation of epithelial cell migration (GO:0010632)	233	43	24.41	+	1.76	0.00123	0.032
growth (GO:0040007)	458	73	47.99	+	1.52	0.00123	0.0319
regulation of supramolecular fiber organization (GO:1902903)	374	62	39.19	+	1.58	0.00124	0.032
cellular component assembly (GO:0022607)	2024	261	212.08	+	1.23	0.00125	0.0323
cell-substrate adhesion (GO:0031589)	176	35	18.44	+	1.9	0.00125	0.0323
trans-synaptic signaling (GO:0099537)	360	60	37.72	+	1.59	0.00134	0.0345
Ras protein signal transduction (GO:0007265)	139	29	14.56	+	1.99	0.00138	0.0353
Notch signaling pathway (GO:0007219)	118	26	12.36	+	2.1	0.0014	0.0359
detection of chemical stimulus (GO:0009593)	118	2	12.36	-	0.16	0.00141	0.036
response to reactive oxygen species (GO:0000302)	166	33	17.39	+	1.9	0.00143	0.0366
localization within membrane (GO:0051668)	98	23	10.27	+	2.24	0.00146	0.0373
stress-activated protein kinase signaling cascade (GO:0031098)	98	23	10.27	+	2.24	0.00146	0.0373
tRNA metabolic process (GO:0006399)	168	5	17.6	-	0.28	0.00152	0.0387
regulation of exocytosis (GO:0017157)	227	42	23.79	+	1.77	0.00153	0.0389
negative regulation of cellular response to insulin stimulus (GO:1900077)	42	13	4.4	+	2.95	0.00157	0.0398
postsynapse assembly (GO:0099068)	17	8	1.78	+	4.49	0.0016	0.0404
positive regulation of kinase activity (GO:0033674)	508	79	53.23	+	1.48	0.00163	0.0413
production of molecular mediator of immune response (GO:0002440)	293	14	30.7	-	0.46	0.00164	0.0413
positive regulation of neuron apoptotic process (GO:0043525)	81	20	8.49	+	2.36	0.00164	0.0414
kidney morphogenesis (GO:0060993)	89	21	9.33	+	2.25	0.00165	0.0415
phospholipid biosynthetic process (GO:0008654)	159	32	16.66	+	1.92	0.00168	0.0423
skeletal system morphogenesis (GO:0048705)	246	44	25.78	+	1.71	0.00169	0.0423
modulation of inhibitory postsynaptic potential (GO:0098828)	9	6	0.94	+	6.36	0.0017	0.0426
histone H3-K9 demethylation (GO:0033169)	13	7	1.36	+	5.14	0.00174	0.0436
negative regulation of fatty acid oxidation (GO:0046322)	13	7	1.36	+	5.14	0.00174	0.0435
positive regulation of cellular biosynthetic process (GO:0031328)	1849	239	193.74	+	1.23	0.00177	0.0441
peroxisomal transport (GO:0043574)	22	9	2.31	+	3.9	0.00178	0.0443
morphogenesis of an epithelium (GO:0002009)	517	80	54.17	+	1.48	0.00179	0.0443
exploration behavior (GO:0035640)	32	11	3.35	+	3.28	0.00179	0.0445
negative regulation of Wnt signaling pathway (GO:0030178)	161	32	16.87	+	1.9	0.00181	0.0449
regulation of axon extension (GO:0030516)	113	25	11.84	+	2.11	0.00182	0.045
extracellular matrix organization (GO:0030198)	268	47	28.08	+	1.67	0.00183	0.0451
protein localization to cilium (GO:0061512)	57	16	5.97	+	2.68	0.00183	0.0451
histone lysine demethylation (GO:0070076)	27	10	2.83	+	3.53	0.00183	0.0451
histone demethylation (GO:0016577)	27	10	2.83	+	3.53	0.00183	0.045
organelle assembly (GO:0070925)	679	100	71.15	+	1.41	0.00184	0.0451
oligodendrocyte development (GO:0014003)	43	13	4.51	+	2.89	0.00187	0.0458
extracellular structure organization (GO:0043062)	269	47	28.19	+	1.67	0.00188	0.046
leukocyte mediated immunity (GO:0002443)	361	19	37.83	-	0.5	0.00189	0.046
forebrain generation of neurons (GO:0021872)	72	18	7.54	+	2.39	0.0019	0.0463
cellular response to stress (GO:0033554)	1446	192	151.52	+	1.27	0.00192	0.0466
embryonic organ development (GO:0048568)	499	77	52.29	+	1.47	0.00194	0.0471
regulation of oligodendrocyte differentiation (GO:0048713)	49	14	5.13	+	2.73	0.00199	0.0481
regulation of regulated secretory pathway (GO:1903305)	163	32	17.08	+	1.87	0.00199	0.0481
negative regulation of cell adhesion (GO:0007162)	291	50	30.49	+	1.64	0.002	0.0483
adaptive immune response based on somatic recombination of immune receptors built from immunoglobulin superfamily domains (GO:0002460)	343	18	35.94	-	0.5	0.00201	0.0485
nitrogen compound metabolic process (GO:0006807)	5803	678	608.06	+	1.12	0.00201	0.0485
regulation of stress fiber assembly (GO:0051492)	94	22	9.85	+	2.23	0.00204	0.049
positive regulation of synaptic transmission, glutamatergic (GO:0051968)	38	12	3.98	+	3.01	0.00205	0.0491
semaphorin-plexin signaling pathway (GO:0071526)	38	12	3.98	+	3.01	0.00205	0.049
positive regulation of excitatory postsynaptic potential (GO:2000463)	38	12	3.98	+	3.01	0.00205	0.049
acidic amino acid transport (GO:0015800)	38	12	3.98	+	3.01	0.00205	0.0489
negative regulation of insulin receptor signaling pathway (GO:0046627)	38	12	3.98	+	3.01	0.00205	0.0488
neurotransmitter secretion (GO:0007269)	84	20	8.8	+	2.27	0.00205	0.0489
signal release from synapse (GO:0099643)	84	20	8.8	+	2.27	0.00205	0.0488
regulation of endothelial cell migration (GO:0010594)	164	32	17.18	+	1.86	0.00209	0.0497
