# Supplementary material for: Loss of histone methyltransferase ASH1L in the developing mouse brain causes autistic-like behaviors
Source: Commun Biol. 2021 Jun 18;4:756. doi: 10.1038/s42003-021-02282-z (PMC8213741; doi:10.1038/s42003-021-02282-z)
Supplement: Supplementary file 5 — Supplementary Data 2 [file 42003_2021_2282_MOESM5_ESM.xlsx]

## Sheet: analysis (9)
Result of gene ontology enrichment analysis of the downregulated genes in the wild-type NPCs during induced differentiation
GO biological process complete	Mus musculus - REFLIST (22265)	upload_1 (2717)	upload_1 (expected)	upload_1 (over/under)	upload_1 (fold Enrichment)	upload_1 (raw P-value)	upload_1 (FDR)
cellular process (GO:0009987)	15097	2342	1842.29	+	1.27	4.49e-98	7.09e-94
heterocycle metabolic process (GO:0046483)	2311	698	282.01	+	2.48	3.68e-97	2.9e-93
cellular nitrogen compound metabolic process (GO:0034641)	2782	776	339.49	+	2.29	4.41e-95	2.32e-91
nucleobase-containing compound metabolic process (GO:0006139)	2172	666	265.05	+	2.51	1.91e-94	7.54e-91
cellular aromatic compound metabolic process (GO:0006725)	2386	701	291.16	+	2.41	5.77e-93	1.82e-89
organic cyclic compound metabolic process (GO:1901360)	2600	735	317.28	+	2.32	1.61e-91	4.24e-88
cellular metabolic process (GO:0044237)	6456	1320	787.83	+	1.68	2.84e-90	6.41e-87
metabolic process (GO:0008152)	7396	1435	902.53	+	1.59	1.37e-86	2.7e-83
nucleic acid metabolic process (GO:0090304)	1746	566	213.06	+	2.66	3.36e-86	5.9e-83
organic substance metabolic process (GO:0071704)	6873	1362	838.71	+	1.62	1.41e-85	2.23e-82
nitrogen compound metabolic process (GO:0006807)	5803	1213	708.14	+	1.71	2.95e-85	4.23e-82
primary metabolic process (GO:0044238)	6363	1276	776.48	+	1.64	1.29e-80	1.69e-77
macromolecule metabolic process (GO:0043170)	5212	1106	636.02	+	1.74	3.75e-78	4.56e-75
cellular component organization or biogenesis (GO:0071840)	5328	1110	650.18	+	1.71	2.87e-74	3.23e-71
cell cycle (GO:0007049)	1208	396	147.41	+	2.69	1.86e-59	1.96e-56
cellular macromolecule metabolic process (GO:0044260)	4017	856	490.19	+	1.75	1.82e-56	1.79e-53
cellular component organization (GO:0016043)	5134	1014	626.5	+	1.62	3.26e-55	3.03e-52
cellular component biogenesis (GO:0044085)	2251	569	274.69	+	2.07	3.17e-54	2.78e-51
sensory perception of chemical stimulus (GO:0007606)	1226	7	149.61	-	0.05	4.9e-52	4.07e-49
cell cycle process (GO:0022402)	802	291	97.87	+	2.97	2.82e-50	2.23e-47
organelle organization (GO:0006996)	3163	697	385.98	+	1.81	1.62e-48	1.22e-45
sensory perception of smell (GO:0007608)	1126	6	137.41	-	0.04	2.99e-48	2.15e-45
mitotic cell cycle (GO:0000278)	538	223	65.65	+	3.4	8.71e-46	5.98e-43
RNA metabolic process (GO:0016070)	1207	359	147.29	+	2.44	1.16e-45	7.61e-43
gene expression (GO:0010467)	1767	458	215.63	+	2.12	4.73e-45	2.98e-42
sensory perception (GO:0007600)	1647	38	200.98	-	0.19	1.5e-43	9.08e-41
ribonucleoprotein complex biogenesis (GO:0022613)	403	186	49.18	+	3.78	2.9e-43	1.7e-40
organic substance biosynthetic process (GO:1901576)	2055	500	250.77	+	1.99	5.58e-43	3.15e-40
mitotic cell cycle process (GO:1903047)	466	200	56.87	+	3.52	8.08e-43	4.4e-40
biosynthetic process (GO:0009058)	2119	509	258.58	+	1.97	1.63e-42	8.56e-40
DNA metabolic process (GO:0006259)	633	236	77.25	+	3.06	3.31e-42	1.69e-39
RNA processing (GO:0006396)	769	263	93.84	+	2.8	1.28e-41	6.3e-39
cellular biosynthetic process (GO:0044249)	1976	482	241.13	+	2	1.61e-41	7.7e-39
G protein-coupled receptor signaling pathway (GO:0007186)	1831	57	223.44	-	0.26	3.28e-39	1.52e-36
cellular response to stress (GO:0033554)	1446	377	176.46	+	2.14	4.66e-37	2.1e-34
chromosome organization (GO:0051276)	943	285	115.07	+	2.48	6.74e-37	2.95e-34
cellular response to DNA damage stimulus (GO:0006974)	673	230	82.13	+	2.8	2.32e-36	9.9e-34
cellular macromolecule biosynthetic process (GO:0034645)	1158	323	141.31	+	2.29	3.25e-36	1.35e-33
macromolecule biosynthetic process (GO:0009059)	1173	325	143.14	+	2.27	4.78e-36	1.93e-33
regulation of cell cycle (GO:0051726)	964	284	117.64	+	2.41	3.44e-35	1.36e-32
cell division (GO:0051301)	487	186	59.43	+	3.13	2.49e-34	9.57e-32
DNA repair (GO:0006281)	440	172	53.69	+	3.2	6.56e-33	2.47e-30
ribosome biogenesis (GO:0042254)	290	137	35.39	+	3.87	7.14e-33	2.62e-30
cellular component assembly (GO:0022607)	2024	458	246.99	+	1.85	1.48e-32	5.3e-30
protein-containing complex subunit organization (GO:0043933)	1151	310	140.46	+	2.21	1.79e-32	6.29e-30
DNA replication (GO:0006260)	173	104	21.11	+	4.93	1.13e-31	3.86e-29
ncRNA metabolic process (GO:0034660)	425	165	51.86	+	3.18	2.52e-31	8.47e-29
protein-containing complex assembly (GO:0065003)	1015	281	123.86	+	2.27	4.68e-31	1.54e-28
regulation of cell cycle process (GO:0010564)	588	199	71.75	+	2.77	5.53e-31	1.78e-28
biological_process (GO:0008150)	20583	2652	2511.75	+	1.06	3.09e-29	9.75e-27
Unclassified (UNCLASSIFIED)	1682	65	205.25	-	0.32	3.09e-29	9.55e-27
negative regulation of biological process (GO:0048519)	5240	914	639.44	+	1.43	4.1e-29	1.24e-26
nervous system process (GO:0050877)	2105	100	256.87	-	0.39	2.47e-28	7.34e-26
chromosome segregation (GO:0007059)	269	122	32.83	+	3.72	3.94e-28	1.15e-25
ncRNA processing (GO:0034470)	348	138	42.47	+	3.25	4.55e-27	1.3e-24
regulation of cellular component organization (GO:0051128)	2424	498	295.8	+	1.68	6.95e-27	1.96e-24
negative regulation of cellular process (GO:0048523)	4789	840	584.4	+	1.44	8.14e-27	2.25e-24
positive regulation of cellular process (GO:0048522)	5677	953	692.76	+	1.38	2.7e-25	7.35e-23
nuclear division (GO:0000280)	288	119	35.14	+	3.39	1.06e-24	2.83e-22
system process (GO:0003008)	2646	157	322.89	-	0.49	1.24e-24	3.26e-22
cellular protein-containing complex assembly (GO:0034622)	675	198	82.37	+	2.4	2.08e-24	5.38e-22
DNA-dependent DNA replication (GO:0006261)	111	73	13.55	+	5.39	2.5e-24	6.37e-22
regulation of cellular metabolic process (GO:0031323)	5912	978	721.44	+	1.36	3.33e-24	8.34e-22
cellular nitrogen compound biosynthetic process (GO:0044271)	1080	270	131.79	+	2.05	4.43e-24	1.09e-21
regulation of metabolic process (GO:0019222)	6570	1064	801.74	+	1.33	5.01e-24	1.22e-21
organelle fission (GO:0048285)	322	124	39.29	+	3.16	1.5e-23	3.58e-21
positive regulation of biological process (GO:0048518)	6157	1006	751.34	+	1.34	1.83e-23	4.31e-21
rRNA processing (GO:0006364)	201	95	24.53	+	3.87	3.59e-23	8.33e-21
regulation of macromolecule metabolic process (GO:0060255)	6103	995	744.75	+	1.34	8.45e-23	1.93e-20
regulation of primary metabolic process (GO:0080090)	5707	942	696.43	+	1.35	8.93e-23	2.01e-20
RNA localization (GO:0006403)	169	86	20.62	+	4.17	1.01e-22	2.25e-20
nuclear chromosome segregation (GO:0098813)	210	96	25.63	+	3.75	1.36e-22	2.98e-20
regulation of nitrogen compound metabolic process (GO:0051171)	5545	917	676.66	+	1.36	3.58e-22	7.74e-20
rRNA metabolic process (GO:0016072)	210	95	25.63	+	3.71	4.03e-22	8.59e-20
sister chromatid segregation (GO:0000819)	127	72	15.5	+	4.65	3.02e-21	6.35e-19
mitotic nuclear division (GO:0140014)	150	78	18.3	+	4.26	3.63e-21	7.53e-19
cellular protein metabolic process (GO:0044267)	2932	547	357.79	+	1.53	3.8e-21	7.78e-19
mRNA metabolic process (GO:0016071)	536	161	65.41	+	2.46	7.82e-21	1.58e-18
regulation of mitotic cell cycle (GO:0007346)	450	144	54.91	+	2.62	9.01e-21	1.8e-18
organonitrogen compound metabolic process (GO:1901564)	4384	750	534.98	+	1.4	1.01e-20	2e-18
establishment of RNA localization (GO:0051236)	150	77	18.3	+	4.21	1.17e-20	2.28e-18
DNA recombination (GO:0006310)	204	90	24.89	+	3.62	1.84e-20	3.54e-18
regulation of organelle organization (GO:0033043)	1180	272	144	+	1.89	4.74e-20	9.02e-18
RNA transport (GO:0050658)	148	75	18.06	+	4.15	6.53e-20	1.23e-17
nucleic acid transport (GO:0050657)	148	75	18.06	+	4.15	6.53e-20	1.21e-17
positive regulation of cellular metabolic process (GO:0031325)	3261	587	397.94	+	1.48	8.96e-20	1.64e-17
organonitrogen compound biosynthetic process (GO:1901566)	1077	252	131.43	+	1.92	2.86e-19	5.18e-17
mitotic sister chromatid segregation (GO:0000070)	103	61	12.57	+	4.85	6.62e-19	1.19e-16
positive regulation of nitrogen compound metabolic process (GO:0051173)	3052	552	372.44	+	1.48	8.18e-19	1.45e-16
nucleobase-containing compound transport (GO:0015931)	182	81	22.21	+	3.65	9.89e-19	1.73e-16
macromolecule modification (GO:0043412)	2502	471	305.32	+	1.54	1.06e-18	1.84e-16
positive regulation of macromolecule metabolic process (GO:0010604)	3419	603	417.22	+	1.45	1.4e-18	2.41e-16
cellular localization (GO:0051641)	2161	420	263.71	+	1.59	1.41e-18	2.4e-16
positive regulation of metabolic process (GO:0009893)	3711	644	452.85	+	1.42	1.52e-18	2.54e-16
double-strand break repair (GO:0006302)	174	78	21.23	+	3.67	3.14e-18	5.21e-16
heterocycle biosynthetic process (GO:0018130)	676	178	82.49	+	2.16	5.69e-18	9.35e-16
negative regulation of metabolic process (GO:0009892)	2947	532	359.62	+	1.48	5.9e-18	9.61e-16
macromolecule localization (GO:0033036)	2286	435	278.96	+	1.56	6.63e-18	1.07e-15
regulation of chromosome organization (GO:0033044)	283	102	34.53	+	2.95	7.49e-18	1.19e-15
RNA splicing (GO:0008380)	331	111	40.39	+	2.75	1.55e-17	2.45e-15
organic cyclic compound biosynthetic process (GO:1901362)	803	199	97.99	+	2.03	1.8e-17	2.82e-15
mRNA processing (GO:0006397)	418	128	51.01	+	2.51	2.23e-17	3.45e-15
regulation of DNA metabolic process (GO:0051052)	372	118	45.4	+	2.6	5.52e-17	8.46e-15
aromatic compound biosynthetic process (GO:0019438)	691	177	84.32	+	2.1	7.58e-17	1.15e-14
negative regulation of macromolecule metabolic process (GO:0010605)	2694	488	328.75	+	1.48	1.42e-16	2.14e-14
negative regulation of cell cycle (GO:0045786)	405	123	49.42	+	2.49	1.58e-16	2.35e-14
regulation of cell cycle phase transition (GO:1901987)	292	100	35.63	+	2.81	2.09e-16	3.08e-14
regulation of nucleobase-containing compound metabolic process (GO:0019219)	3740	634	456.39	+	1.39	2.86e-16	4.18e-14
protein metabolic process (GO:0019538)	3496	599	426.62	+	1.4	3.71e-16	5.37e-14
regulation of mitotic cell cycle phase transition (GO:1901990)	258	92	31.48	+	2.92	5.1e-16	7.32e-14
mRNA transport (GO:0051028)	106	56	12.94	+	4.33	7.93e-16	1.13e-13
positive regulation of nucleobase-containing compound metabolic process (GO:0045935)	1786	349	217.95	+	1.6	9.14e-16	1.29e-13
localization (GO:0051179)	4932	792	601.85	+	1.32	1.29e-15	1.8e-13
defense response to bacterium (GO:0042742)	499	9	60.89	-	0.15	1.75e-15	2.43e-13
positive regulation of cell cycle (GO:0045787)	354	110	43.2	+	2.55	1.79e-15	2.45e-13
regulation of biosynthetic process (GO:0009889)	3946	657	481.53	+	1.36	2.08e-15	2.83e-13
spindle organization (GO:0007051)	150	66	18.3	+	3.61	2.45e-15	3.3e-13
nucleobase-containing compound biosynthetic process (GO:0034654)	608	157	74.19	+	2.12	2.64e-15	3.53e-13
protein localization (GO:0008104)	1961	373	239.3	+	1.56	2.91e-15	3.86e-13
cellular macromolecule localization (GO:0070727)	1443	294	176.09	+	1.67	3.21e-15	4.22e-13
cell cycle checkpoint (GO:0000075)	152	66	18.55	+	3.56	4.05e-15	5.28e-13
nucleocytoplasmic transport (GO:0006913)	205	78	25.02	+	3.12	4.39e-15	5.68e-13
nuclear transport (GO:0051169)	205	78	25.02	+	3.12	4.39e-15	5.63e-13
recombinational repair (GO:0000725)	94	51	11.47	+	4.45	6.83e-15	8.7e-13
cellular protein localization (GO:0034613)	1435	291	175.11	+	1.66	7.12e-15	8.99e-13
tRNA metabolic process (GO:0006399)	168	69	20.5	+	3.37	8.6e-15	1.08e-12
negative regulation of cellular metabolic process (GO:0031324)	2525	453	308.13	+	1.47	9.66e-15	1.2e-12
ribonucleoprotein complex subunit organization (GO:0071826)	178	71	21.72	+	3.27	1.14e-14	1.4e-12
cellular protein modification process (GO:0006464)	2329	424	284.21	+	1.49	1.15e-14	1.41e-12
protein modification process (GO:0036211)	2329	424	284.21	+	1.49	1.15e-14	1.4e-12
microtubule cytoskeleton organization (GO:0000226)	511	137	62.36	+	2.2	1.62e-14	1.95e-12
double-strand break repair via homologous recombination (GO:0000724)	93	50	11.35	+	4.41	1.64e-14	1.96e-12
ribonucleoprotein complex assembly (GO:0022618)	171	69	20.87	+	3.31	1.71e-14	2.03e-12
regulation of cellular biosynthetic process (GO:0031326)	3870	640	472.26	+	1.36	1.95e-14	2.29e-12
regulation of macromolecule biosynthetic process (GO:0010556)	3709	617	452.61	+	1.36	2.56e-14	2.99e-12
positive regulation of molecular function (GO:0044093)	1491	297	181.95	+	1.63	2.66e-14	3.09e-12
negative regulation of cell cycle process (GO:0010948)	207	76	25.26	+	3.01	4.97e-14	5.72e-12
negative regulation of nitrogen compound metabolic process (GO:0051172)	2323	419	283.48	+	1.48	6.14e-14	7.02e-12
regulation of cellular macromolecule biosynthetic process (GO:2000112)	3666	608	447.36	+	1.36	6.81e-14	7.73e-12
positive regulation of cell cycle process (GO:0090068)	253	85	30.87	+	2.75	9.01e-14	1.02e-11
cytoskeleton organization (GO:0007010)	1106	234	134.97	+	1.73	9.44e-14	1.06e-11
humoral immune response (GO:0006959)	424	7	51.74	-	0.14	9.88e-14	1.1e-11
positive regulation of macromolecule biosynthetic process (GO:0010557)	1741	332	212.45	+	1.56	1e-13	1.11e-11
regulation of protein metabolic process (GO:0051246)	2703	472	329.85	+	1.43	1.04e-13	1.14e-11
protein localization to organelle (GO:0033365)	641	157	78.22	+	2.01	1.07e-13	1.17e-11
mRNA splicing, via spliceosome (GO:0000398)	212	76	25.87	+	2.94	1.21e-13	1.31e-11
RNA splicing, via transesterification reactions with bulged adenosine as nucleophile (GO:0000377)	212	76	25.87	+	2.94	1.21e-13	1.3e-11
RNA splicing, via transesterification reactions (GO:0000375)	212	76	25.87	+	2.94	1.21e-13	1.29e-11
regulation of response to DNA damage stimulus (GO:2001020)	220	78	26.85	+	2.91	1.28e-13	1.36e-11
cell cycle phase transition (GO:0044770)	160	64	19.52	+	3.28	2.07e-13	2.18e-11
regulation of cellular protein metabolic process (GO:0032268)	2548	448	310.93	+	1.44	2.11e-13	2.21e-11
positive regulation of biosynthetic process (GO:0009891)	1891	352	230.76	+	1.53	2.55e-13	2.64e-11
DNA conformation change (GO:0071103)	194	71	23.67	+	3	3.85e-13	3.97e-11
peptidyl-amino acid modification (GO:0018193)	748	173	91.28	+	1.9	4.25e-13	4.36e-11
establishment of localization in cell (GO:0051649)	1512	294	184.51	+	1.59	5.23e-13	5.32e-11
mitotic cell cycle checkpoint (GO:0007093)	117	53	14.28	+	3.71	5.48e-13	5.54e-11
positive regulation of cellular biosynthetic process (GO:0031328)	1849	344	225.63	+	1.52	5.52e-13	5.55e-11
regulation of cellular response to stress (GO:0080135)	636	153	77.61	+	1.97	7.43e-13	7.43e-11
regulation of DNA replication (GO:0006275)	110	51	13.42	+	3.8	7.52e-13	7.46e-11
regulation of molecular function (GO:0065009)	2579	447	314.72	+	1.42	1.67e-12	1.65e-10
positive regulation of DNA metabolic process (GO:0051054)	217	74	26.48	+	2.79	1.9e-12	1.86e-10
mitotic cell cycle phase transition (GO:0044772)	150	59	18.3	+	3.22	3.11e-12	3.03e-10
microtubule cytoskeleton organization involved in mitosis (GO:1902850)	117	51	14.28	+	3.57	4.62e-12	4.47e-10
regulation of chromosome segregation (GO:0051983)	81	42	9.88	+	4.25	4.95e-12	4.76e-10
response to stress (GO:0006950)	3220	533	392.94	+	1.36	6.42e-12	6.14e-10
regulation of biological process (GO:0050789)	11986	1651	1462.65	+	1.13	6.66e-12	6.33e-10
negative regulation of nucleobase-containing compound metabolic process (GO:0045934)	1448	278	176.7	+	1.57	7.63e-12	7.21e-10
negative regulation of mitotic cell cycle (GO:0045930)	215	72	26.24	+	2.74	9.65e-12	9.06e-10
meiotic cell cycle process (GO:1903046)	178	64	21.72	+	2.95	9.73e-12	9.09e-10
response to ionizing radiation (GO:0010212)	126	52	15.38	+	3.38	1.45e-11	1.34e-09
regulation of cell death (GO:0010941)	1649	306	201.23	+	1.52	1.77e-11	1.63e-09
nuclear export (GO:0051168)	106	47	12.94	+	3.63	1.98e-11	1.82e-09
carbohydrate derivative biosynthetic process (GO:1901137)	453	116	55.28	+	2.1	2.01e-11	1.83e-09
regulation of cellular process (GO:0050794)	11483	1586	1401.27	+	1.13	2.08e-11	1.89e-09
phosphorus metabolic process (GO:0006793)	1727	317	210.75	+	1.5	2.12e-11	1.91e-09
regulation of transferase activity (GO:0051338)	879	187	107.26	+	1.74	2.37e-11	2.12e-09
regulation of apoptotic process (GO:0042981)	1463	277	178.53	+	1.55	2.85e-11	2.54e-09
regulation of gene expression (GO:0010468)	4565	710	557.07	+	1.27	3.29e-11	2.92e-09
protein export from nucleus (GO:0006611)	92	43	11.23	+	3.83	3.77e-11	3.33e-09
spindle assembly (GO:0051225)	92	43	11.23	+	3.83	3.77e-11	3.31e-09
negative regulation of gene expression (GO:0010629)	1888	339	230.39	+	1.47	4.54e-11	3.96e-09
negative regulation of cell cycle phase transition (GO:1901988)	142	54	17.33	+	3.12	7.03e-11	6.1e-09
phosphate-containing compound metabolic process (GO:0006796)	1705	311	208.06	+	1.49	7.18e-11	6.19e-09
RNA export from nucleus (GO:0006405)	75	38	9.15	+	4.15	8.45e-11	7.25e-09
amide biosynthetic process (GO:0043604)	425	109	51.86	+	2.1	8.46e-11	7.21e-09
chromatin organization (GO:0006325)	648	147	79.08	+	1.86	8.78e-11	7.45e-09
regulation of programmed cell death (GO:0043067)	1488	278	181.58	+	1.53	8.79e-11	7.42e-09
mitotic spindle organization (GO:0007052)	88	41	10.74	+	3.82	1.15e-10	9.66e-09
biological regulation (GO:0065007)	12595	1712	1536.97	+	1.11	1.23e-10	1.03e-08
establishment of protein localization (GO:0045184)	1305	250	159.25	+	1.57	1.32e-10	1.1e-08
telomere maintenance (GO:0000723)	73	37	8.91	+	4.15	1.48e-10	1.22e-08
regulation of mitotic sister chromatid separation (GO:0010965)	58	33	7.08	+	4.66	1.5e-10	1.24e-08
DNA-dependent DNA replication maintenance of fidelity (GO:0045005)	41	28	5	+	5.6	1.74e-10	1.42e-08
telomere organization (GO:0032200)	74	37	9.03	+	4.1	1.99e-10	1.62e-08
DNA integrity checkpoint (GO:0031570)	99	43	12.08	+	3.56	2.33e-10	1.88e-08
positive regulation of catalytic activity (GO:0043085)	1106	218	134.97	+	1.62	2.34e-10	1.89e-08
positive regulation of cellular component organization (GO:0051130)	1196	232	145.95	+	1.59	2.36e-10	1.89e-08
meiotic nuclear division (GO:0140013)	163	57	19.89	+	2.87	2.96e-10	2.36e-08
regulation of sister chromatid segregation (GO:0033045)	64	34	7.81	+	4.35	3.17e-10	2.51e-08
nitrogen compound transport (GO:0071705)	1535	282	187.32	+	1.51	3.28e-10	2.58e-08
establishment of localization (GO:0051234)	3722	589	454.2	+	1.3	3.46e-10	2.72e-08
centrosome cycle (GO:0007098)	80	38	9.76	+	3.89	3.55e-10	2.77e-08
small molecule metabolic process (GO:0044281)	1482	274	180.85	+	1.52	3.69e-10	2.87e-08
intracellular transport (GO:0046907)	1172	227	143.02	+	1.59	3.83e-10	2.97e-08
regulation of cell cycle G2/M phase transition (GO:1902749)	97	42	11.84	+	3.55	4.05e-10	3.11e-08
complement activation, classical pathway (GO:0006958)	217	1	26.48	-	0.04	5.08e-10	3.89e-08
protein transport (GO:0015031)	1222	234	149.12	+	1.57	6.04e-10	4.6e-08
intracellular protein transport (GO:0006886)	752	160	91.77	+	1.74	7.16e-10	5.43e-08
posttranscriptional regulation of gene expression (GO:0010608)	444	109	54.18	+	2.01	7.32e-10	5.53e-08
negative regulation of mitotic cell cycle phase transition (GO:1901991)	126	48	15.38	+	3.12	7.49e-10	5.63e-08
positive regulation of organelle organization (GO:0010638)	585	133	71.39	+	1.86	8.09e-10	6.05e-08
microtubule-based process (GO:0007017)	765	162	93.35	+	1.74	9.28e-10	6.91e-08
negative regulation of biosynthetic process (GO:0009890)	1548	281	188.9	+	1.49	1.01e-09	7.5e-08
regulation of chromosome separation (GO:1905818)	64	33	7.81	+	4.23	1.03e-09	7.57e-08
amide transport (GO:0042886)	1279	241	156.08	+	1.54	1.03e-09	7.54e-08
positive regulation of RNA metabolic process (GO:0051254)	1618	291	197.44	+	1.47	1.06e-09	7.72e-08
carbohydrate derivative metabolic process (GO:1901135)	800	167	97.62	+	1.71	1.07e-09	7.79e-08
peptide transport (GO:0015833)	1253	237	152.9	+	1.55	1.22e-09	8.8e-08
ribonucleoprotein complex localization (GO:0071166)	65	33	7.93	+	4.16	1.39e-09	1e-07
regulation of mitotic metaphase/anaphase transition (GO:0030071)	54	30	6.59	+	4.55	1.55e-09	1.11e-07
regulation of DNA-dependent DNA replication (GO:0090329)	47	28	5.74	+	4.88	1.69e-09	1.21e-07
negative regulation of macromolecule biosynthetic process (GO:0010558)	1448	265	176.7	+	1.5	1.8e-09	1.28e-07
complement activation (GO:0006956)	229	2	27.94	-	0.07	1.81e-09	1.28e-07
response to bacterium (GO:0009617)	876	49	106.9	-	0.46	1.82e-09	1.28e-07
ribosomal large subunit biogenesis (GO:0042273)	74	35	9.03	+	3.88	1.9e-09	1.33e-07
microtubule organizing center organization (GO:0031023)	91	39	11.1	+	3.51	2.12e-09	1.48e-07
regulation of RNA metabolic process (GO:0051252)	3496	551	426.62	+	1.29	2.86e-09	1.99e-07
regulation of metaphase/anaphase transition of cell cycle (GO:1902099)	56	30	6.83	+	4.39	2.96e-09	2.05e-07
ribonucleoprotein complex export from nucleus (GO:0071426)	64	32	7.81	+	4.1	3.27e-09	2.25e-07
meiotic cell cycle (GO:0051321)	290	79	35.39	+	2.23	3.31e-09	2.27e-07
negative regulation of cellular macromolecule biosynthetic process (GO:2000113)	1430	260	174.5	+	1.49	3.95e-09	2.7e-07
humoral immune response mediated by circulating immunoglobulin (GO:0002455)	222	2	27.09	-	0.07	3.99e-09	2.72e-07
negative regulation of chromosome organization (GO:2001251)	73	34	8.91	+	3.82	4.36e-09	2.95e-07
negative regulation of cellular biosynthetic process (GO:0031327)	1507	271	183.9	+	1.47	4.43e-09	2.99e-07
cellular amide metabolic process (GO:0043603)	679	145	82.86	+	1.75	4.93e-09	3.31e-07
tRNA aminoacylation (GO:0043039)	43	26	5.25	+	4.95	5.09e-09	3.41e-07
replication fork processing (GO:0031297)	33	23	4.03	+	5.71	5.53e-09	3.69e-07
tRNA aminoacylation for protein translation (GO:0006418)	40	25	4.88	+	5.12	6.12e-09	4.06e-07
regulation of biological quality (GO:0065008)	3919	605	478.24	+	1.27	6.12e-09	4.04e-07
response to radiation (GO:0009314)	412	100	50.28	+	1.99	6.21e-09	4.08e-07
regulation of protein modification process (GO:0031399)	1809	314	220.75	+	1.42	6.23e-09	4.08e-07
protein-DNA complex assembly (GO:0065004)	131	47	15.99	+	2.94	6.44e-09	4.2e-07
apoptotic process (GO:0006915)	811	165	98.97	+	1.67	6.55e-09	4.25e-07
regulation of phosphate metabolic process (GO:0019220)	1741	304	212.45	+	1.43	6.68e-09	4.32e-07
regulation of phosphorus metabolic process (GO:0051174)	1742	304	212.58	+	1.43	6.77e-09	4.36e-07
protein localization to nucleus (GO:0034504)	175	56	21.36	+	2.62	6.78e-09	4.35e-07
programmed cell death (GO:0012501)	849	171	103.6	+	1.65	7.19e-09	4.6e-07
DNA geometric change (GO:0032392)	37	24	4.52	+	5.32	7.21e-09	4.59e-07
regulation of DNA repair (GO:0006282)	126	46	15.38	+	2.99	7.27e-09	4.61e-07
amino acid activation (GO:0043038)	44	26	5.37	+	4.84	7.27e-09	4.59e-07
translation (GO:0006412)	305	81	37.22	+	2.18	7.32e-09	4.6e-07
response to abiotic stimulus (GO:0009628)	934	184	113.98	+	1.61	7.42e-09	4.65e-07
organic substance transport (GO:0071702)	1861	321	227.1	+	1.41	7.7e-09	4.8e-07
intrinsic apoptotic signaling pathway (GO:0097193)	157	52	19.16	+	2.71	8.55e-09	5.31e-07
regulation of response to stress (GO:0080134)	1247	231	152.17	+	1.52	8.85e-09	5.48e-07
establishment of chromosome localization (GO:0051303)	72	33	8.79	+	3.76	9.96e-09	6.14e-07
chromosome localization (GO:0050000)	72	33	8.79	+	3.76	9.96e-09	6.11e-07
cell death (GO:0008219)	889	176	108.48	+	1.62	1.12e-08	6.83e-07
regulation of catalytic activity (GO:0050790)	1883	323	229.78	+	1.41	1.13e-08	6.89e-07
nucleobase-containing small molecule metabolic process (GO:0055086)	429	102	52.35	+	1.95	1.17e-08	7.11e-07
regulation of G2/M transition of mitotic cell cycle (GO:0010389)	81	35	9.88	+	3.54	1.18e-08	7.14e-07
immune response (GO:0006955)	1533	113	187.07	-	0.6	1.41e-08	8.47e-07
positive regulation of gene expression (GO:0010628)	2257	375	275.42	+	1.36	1.41e-08	8.48e-07
regulation of translation (GO:0006417)	339	86	41.37	+	2.08	1.49e-08	8.9e-07
positive regulation of cellular protein metabolic process (GO:0032270)	1571	277	191.71	+	1.44	1.63e-08	9.72e-07
DNA damage checkpoint (GO:0000077)	91	37	11.1	+	3.33	1.64e-08	9.75e-07
metaphase plate congression (GO:0051310)	54	28	6.59	+	4.25	1.69e-08	1e-06
protein localization to chromosome (GO:0034502)	66	31	8.05	+	3.85	1.78e-08	1.05e-06
cellular response to radiation (GO:0071478)	157	51	19.16	+	2.66	1.89e-08	1.11e-06
developmental process (GO:0032502)	5533	812	675.19	+	1.2	2.06e-08	1.2e-06
regulation of mitotic nuclear division (GO:0007088)	106	40	12.94	+	3.09	2.33e-08	1.36e-06
regulation of DNA biosynthetic process (GO:2000278)	118	43	14.4	+	2.99	2.45e-08	1.42e-06
positive regulation of mitotic cell cycle (GO:0045931)	118	43	14.4	+	2.99	2.45e-08	1.41e-06
negative regulation of RNA metabolic process (GO:0051253)	1340	242	163.52	+	1.48	2.57e-08	1.48e-06
DNA replication initiation (GO:0006270)	24	19	2.93	+	6.49	2.79e-08	1.6e-06
peptide biosynthetic process (GO:0043043)	324	82	39.54	+	2.07	2.97e-08	1.7e-06
cellular response to ionizing radiation (GO:0071479)	64	30	7.81	+	3.84	3.11e-08	1.77e-06
mitochondrion organization (GO:0007005)	411	97	50.15	+	1.93	3.17e-08	1.8e-06
intracellular signal transduction (GO:0035556)	1347	242	164.37	+	1.47	3.55e-08	2.01e-06
protein import into nucleus (GO:0006606)	99	38	12.08	+	3.15	3.61e-08	2.04e-06
positive regulation of cell cycle phase transition (GO:1901989)	99	38	12.08	+	3.15	3.61e-08	2.03e-06
ribosomal small subunit biogenesis (GO:0042274)	73	32	8.91	+	3.59	3.78e-08	2.11e-06
protein import (GO:0017038)	146	48	17.82	+	2.69	3.9e-08	2.17e-06
regulation of mRNA metabolic process (GO:1903311)	265	71	32.34	+	2.2	4.28e-08	2.38e-06
centromere complex assembly (GO:0034508)	25	19	3.05	+	6.23	4.42e-08	2.45e-06
cellular amino acid metabolic process (GO:0006520)	239	66	29.17	+	2.26	4.48e-08	2.47e-06
maturation of 5.8S rRNA (GO:0000460)	35	22	4.27	+	5.15	4.58e-08	2.52e-06
positive regulation of protein metabolic process (GO:0051247)	1648	285	201.11	+	1.42	4.94e-08	2.7e-06
regulation of nuclear division (GO:0051783)	136	46	16.6	+	2.77	5.01e-08	2.73e-06
spliceosomal snRNP assembly (GO:0000387)	32	21	3.9	+	5.38	5.39e-08	2.93e-06
positive regulation of chromosome organization (GO:2001252)	178	54	21.72	+	2.49	5.6e-08	3.04e-06
positive regulation of RNA biosynthetic process (GO:1902680)	1514	265	184.75	+	1.43	5.75e-08	3.11e-06
multicellular organism development (GO:0007275)	4769	708	581.96	+	1.22	6.34e-08	3.42e-06
positive regulation of transferase activity (GO:0051347)	589	125	71.88	+	1.74	6.6e-08	3.54e-06
protein-DNA complex subunit organization (GO:0071824)	174	53	21.23	+	2.5	7.13e-08	3.81e-06
nuclear DNA replication (GO:0033260)	23	18	2.81	+	6.41	7.32e-08	3.9e-06
regulation of cytokinesis (GO:0032465)	80	33	9.76	+	3.38	7.32e-08	3.89e-06
import into nucleus (GO:0051170)	103	38	12.57	+	3.02	8.31e-08	4.4e-06
positive regulation of nucleic acid-templated transcription (GO:1903508)	1513	264	184.63	+	1.43	8.67e-08	4.57e-06
negative regulation of cell death (GO:0060548)	1053	196	128.5	+	1.53	9.53e-08	5.01e-06
nucleoside phosphate biosynthetic process (GO:1901293)	177	53	21.6	+	2.45	9.93e-08	5.21e-06
nucleotide biosynthetic process (GO:0009165)	171	52	20.87	+	2.49	1.01e-07	5.27e-06
positive regulation of transcription, DNA-templated (GO:0045893)	1510	263	184.27	+	1.43	1.05e-07	5.46e-06
cleavage involved in rRNA processing (GO:0000469)	27	19	3.29	+	5.77	1.05e-07	5.45e-06
cell cycle DNA replication (GO:0044786)	24	18	2.93	+	6.15	1.15e-07	5.95e-06
kinetochore organization (GO:0051383)	18	16	2.2	+	7.28	1.18e-07	6.1e-06
regulation of cell population proliferation (GO:0042127)	1688	288	205.99	+	1.4	1.26e-07	6.47e-06
organelle assembly (GO:0070925)	679	138	82.86	+	1.67	1.26e-07	6.47e-06
negative regulation of protein modification process (GO:0031400)	590	124	72	+	1.72	1.28e-07	6.54e-06
DNA duplex unwinding (GO:0032508)	31	20	3.78	+	5.29	1.37e-07	6.95e-06
DNA packaging (GO:0006323)	153	48	18.67	+	2.57	1.38e-07	7e-06
regulation of kinase activity (GO:0043549)	768	152	93.72	+	1.62	1.41e-07	7.15e-06
regulation of mitotic sister chromatid segregation (GO:0033047)	42	23	5.13	+	4.49	1.5e-07	7.55e-06
peptide metabolic process (GO:0006518)	446	100	54.43	+	1.84	1.51e-07	7.61e-06
meiosis I cell cycle process (GO:0061982)	120	41	14.64	+	2.8	1.52e-07	7.63e-06
phosphorylation (GO:0016310)	1002	187	122.27	+	1.53	1.75e-07	8.74e-06
negative regulation of organelle organization (GO:0010639)	335	81	40.88	+	1.98	1.79e-07	8.92e-06
positive regulation of mitotic cell cycle phase transition (GO:1901992)	84	33	10.25	+	3.22	1.82e-07	9.01e-06
regulation of phosphorylation (GO:0042325)	1579	271	192.69	+	1.41	1.87e-07	9.25e-06
regulation of protein kinase activity (GO:0045859)	671	136	81.88	+	1.66	1.95e-07	9.62e-06
DNA strand elongation (GO:0022616)	19	16	2.32	+	6.9	1.96e-07	9.63e-06
regulation of cellular amide metabolic process (GO:0034248)	395	91	48.2	+	1.89	2.03e-07	9.97e-06
nucleoside phosphate metabolic process (GO:0006753)	364	86	44.42	+	1.94	2.22e-07	1.09e-05
nucleotide metabolic process (GO:0009117)	354	84	43.2	+	1.94	2.34e-07	1.14e-05
meiosis I (GO:0007127)	118	40	14.4	+	2.78	2.53e-07	1.23e-05
regulation of centrosome cycle (GO:0046605)	52	25	6.35	+	3.94	2.96e-07	1.43e-05
anatomical structure development (GO:0048856)	5143	749	627.6	+	1.19	3.36e-07	1.62e-05
protein-containing complex localization (GO:0031503)	205	57	25.02	+	2.28	3.57e-07	1.72e-05
nucleoside monophosphate metabolic process (GO:0009123)	41	22	5	+	4.4	3.62e-07	1.74e-05
DNA biosynthetic process (GO:0071897)	61	27	7.44	+	3.63	3.67e-07	1.76e-05
regulation of cellular component biogenesis (GO:0044087)	962	179	117.39	+	1.52	3.75e-07	1.79e-05
establishment of organelle localization (GO:0051656)	334	80	40.76	+	1.96	3.84e-07	1.82e-05
response to gamma radiation (GO:0010332)	49	24	5.98	+	4.01	3.91e-07	1.85e-05
RNA phosphodiester bond hydrolysis (GO:0090501)	70	29	8.54	+	3.39	4.13e-07	1.95e-05
protein complex oligomerization (GO:0051259)	217	59	26.48	+	2.23	4.35e-07	2.05e-05
meiotic chromosome segregation (GO:0045132)	100	36	12.2	+	2.95	4.43e-07	2.08e-05
maturation of 5.8S rRNA from tricistronic rRNA transcript (SSU-rRNA, 5.8S rRNA, LSU-rRNA) (GO:0000466)	24	17	2.93	+	5.8	4.6e-07	2.15e-05
transport (GO:0006810)	3582	543	437.11	+	1.24	4.62e-07	2.16e-05
negative regulation of phosphorus metabolic process (GO:0010563)	563	117	68.7	+	1.7	4.92e-07	2.29e-05
negative regulation of phosphate metabolic process (GO:0045936)	563	117	68.7	+	1.7	4.92e-07	2.28e-05
mitotic metaphase plate congression (GO:0007080)	42	22	5.13	+	4.29	4.95e-07	2.29e-05
establishment of protein localization to organelle (GO:0072594)	308	75	37.59	+	2	4.95e-07	2.29e-05
negative regulation of cell cycle G2/M phase transition (GO:1902750)	54	25	6.59	+	3.79	5.13e-07	2.36e-05
regulation of developmental process (GO:0050793)	2503	397	305.44	+	1.3	5.16e-07	2.37e-05
mitotic DNA integrity checkpoint (GO:0044774)	63	27	7.69	+	3.51	6.06e-07	2.77e-05
cellular response to leukemia inhibitory factor (GO:1990830)	128	41	15.62	+	2.62	6.56e-07	2.99e-05
regulation of centrosome duplication (GO:0010824)	47	23	5.74	+	4.01	6.88e-07	3.13e-05
small molecule biosynthetic process (GO:0044283)	463	100	56.5	+	1.77	7e-07	3.17e-05
response to leukemia inhibitory factor (GO:1990823)	129	41	15.74	+	2.6	7.54e-07	3.41e-05
negative regulation of mitotic nuclear division (GO:0045839)	36	20	4.39	+	4.55	8.08e-07	3.64e-05
nucleobase-containing compound catabolic process (GO:0034655)	238	62	29.04	+	2.13	8.18e-07	3.68e-05
tRNA processing (GO:0008033)	118	39	14.4	+	2.71	8.42e-07	3.77e-05
negative regulation of chromosome segregation (GO:0051985)	29	18	3.54	+	5.09	8.7e-07	3.89e-05
negative regulation of response to stimulus (GO:0048585)	1583	267	193.17	+	1.38	9.51e-07	4.24e-05
positive regulation of response to DNA damage stimulus (GO:2001022)	111	37	13.55	+	2.73	9.7e-07	4.31e-05
centrosome duplication (GO:0051298)	33	19	4.03	+	4.72	1.01e-06	4.49e-05
mitotic spindle checkpoint (GO:0071174)	26	17	3.17	+	5.36	1.03e-06	4.56e-05
spindle checkpoint (GO:0031577)	26	17	3.17	+	5.36	1.03e-06	4.55e-05
negative regulation of mitotic metaphase/anaphase transition (GO:0045841)	26	17	3.17	+	5.36	1.03e-06	4.54e-05
cell cycle G1/S phase transition (GO:0044843)	79	30	9.64	+	3.11	1.14e-06	5e-05
protein folding (GO:0006457)	150	45	18.3	+	2.46	1.18e-06	5.17e-05
mitotic spindle assembly (GO:0090307)	49	23	5.98	+	3.85	1.2e-06	5.25e-05
maturation of SSU-rRNA (GO:0030490)	49	23	5.98	+	3.85	1.2e-06	5.24e-05
negative regulation of apoptotic process (GO:0043066)	916	169	111.78	+	1.51	1.23e-06	5.34e-05
maturation of LSU-rRNA (GO:0000470)	30	18	3.66	+	4.92	1.25e-06	5.41e-05
regulation of binding (GO:0051098)	397	88	48.45	+	1.82	1.39e-06	5.99e-05
regulation of telomere maintenance (GO:0032204)	80	30	9.76	+	3.07	1.41e-06	6.05e-05
negative regulation of signal transduction (GO:0009968)	1197	210	146.07	+	1.44	1.46e-06	6.26e-05
negative regulation of mitotic sister chromatid separation (GO:2000816)	27	17	3.29	+	5.16	1.51e-06	6.47e-05
negative regulation of metaphase/anaphase transition of cell cycle (GO:1902100)	27	17	3.29	+	5.16	1.51e-06	6.45e-05
negative regulation of mitotic sister chromatid segregation (GO:0033048)	27	17	3.29	+	5.16	1.51e-06	6.43e-05
negative regulation of sister chromatid segregation (GO:0033046)	27	17	3.29	+	5.16	1.51e-06	6.42e-05
regulation of cellular protein localization (GO:1903827)	545	112	66.51	+	1.68	1.63e-06	6.88e-05
signaling (GO:0023052)	5133	517	626.38	-	0.83	1.68e-06	7.08e-05
cell population proliferation (GO:0008283)	548	112	66.87	+	1.67	1.74e-06	7.32e-05
purine-containing compound biosynthetic process (GO:0072522)	133	41	16.23	+	2.53	1.78e-06	7.46e-05
negative regulation of protein metabolic process (GO:0051248)	1063	190	129.72	+	1.46	1.89e-06	7.91e-05
G1/S transition of mitotic cell cycle (GO:0000082)	77	29	9.4	+	3.09	1.95e-06	8.15e-05
negative regulation of programmed cell death (GO:0043069)	936	171	114.22	+	1.5	1.96e-06	8.16e-05
sister chromatid cohesion (GO:0007062)	43	21	5.25	+	4	2.13e-06	8.84e-05
negative regulation of chromosome separation (GO:1905819)	28	17	3.42	+	4.98	2.18e-06	9.05e-05
negative regulation of signaling (GO:0023057)	1321	227	161.2	+	1.41	2.21e-06	9.12e-05
regulation of cell division (GO:0051302)	160	46	19.52	+	2.36	2.43e-06	0.0001
regulation of mRNA splicing, via spliceosome (GO:0048024)	116	37	14.16	+	2.61	2.62e-06	0.000108
negative regulation of cell communication (GO:0010648)	1317	226	160.71	+	1.41	2.62e-06	0.000108
positive regulation of DNA biosynthetic process (GO:2000573)	74	28	9.03	+	3.1	2.71e-06	0.000111
cellular response to chemical stimulus (GO:0070887)	2374	373	289.7	+	1.29	2.81e-06	0.000115
signal transduction (GO:0007165)	4818	484	587.94	-	0.82	2.95e-06	0.00012
nucleic acid phosphodiester bond hydrolysis (GO:0090305)	117	37	14.28	+	2.59	2.97e-06	0.000121
nucleoside monophosphate biosynthetic process (GO:0009124)	29	17	3.54	+	4.8	3.12e-06	0.000126
covalent chromatin modification (GO:0016569)	338	77	41.25	+	1.87	3.17e-06	0.000128
cellular response to abiotic stimulus (GO:0071214)	247	61	30.14	+	2.02	3.24e-06	0.00013
cellular response to environmental stimulus (GO:0104004)	247	61	30.14	+	2.02	3.24e-06	0.00013
RNA modification (GO:0009451)	141	42	17.21	+	2.44	3.44e-06	0.000138
regulation of double-strand break repair (GO:2000779)	80	29	9.76	+	2.97	3.6e-06	0.000144
cell communication (GO:0007154)	5241	533	639.56	-	0.83	3.64e-06	0.000145
regulation of RNA biosynthetic process (GO:2001141)	3229	487	394.04	+	1.24	3.65e-06	0.000145
negative regulation of nuclear division (GO:0051784)	45	21	5.49	+	3.82	3.72e-06	0.000148
organelle localization (GO:0051640)	481	100	58.7	+	1.7	3.88e-06	0.000153
regulation of telomere maintenance via telomere lengthening (GO:1904356)	58	24	7.08	+	3.39	4.07e-06	0.00016
negative regulation of phosphorylation (GO:0042326)	469	98	57.23	+	1.71	4.12e-06	0.000162
regulation of nucleic acid-templated transcription (GO:1903506)	3226	486	393.67	+	1.23	4.16e-06	0.000163
positive regulation of transcription by RNA polymerase I (GO:0045943)	23	15	2.81	+	5.34	4.55e-06	0.000178
positive regulation of DNA replication (GO:0045740)	46	21	5.61	+	3.74	4.87e-06	0.00019
mRNA export from nucleus (GO:0006406)	46	21	5.61	+	3.74	4.87e-06	0.00019
mRNA-containing ribonucleoprotein complex export from nucleus (GO:0071427)	46	21	5.61	+	3.74	4.87e-06	0.000189
somatic diversification of immune receptors via germline recombination within a single locus (GO:0002562)	38	19	4.64	+	4.1	4.95e-06	0.000192
somatic cell DNA recombination (GO:0016444)	38	19	4.64	+	4.1	4.95e-06	0.000191
B cell receptor signaling pathway (GO:0050853)	221	6	26.97	-	0.22	5.11e-06	0.000197
protein localization to chromosome, centromeric region (GO:0071459)	20	14	2.44	+	5.74	5.26e-06	0.000202
regulation of localization (GO:0032879)	2852	435	348.03	+	1.25	5.51e-06	0.000212
chromatin organization involved in negative regulation of transcription (GO:0097549)	91	31	11.1	+	2.79	5.57e-06	0.000213
regulation of DNA recombination (GO:0000018)	104	34	12.69	+	2.68	5.74e-06	0.000219
histone modification (GO:0016570)	333	75	40.64	+	1.85	5.78e-06	0.00022
phagocytosis, recognition (GO:0006910)	204	5	24.89	-	0.2	5.86e-06	0.000223
nuclear pore organization (GO:0006999)	14	12	1.71	+	7.02	5.96e-06	0.000226
DNA strand elongation involved in DNA replication (GO:0006271)	14	12	1.71	+	7.02	5.96e-06	0.000226
negative regulation of cellular component organization (GO:0051129)	727	137	88.72	+	1.54	6.04e-06	0.000228
purine-containing compound metabolic process (GO:0072521)	322	73	39.29	+	1.86	6.05e-06	0.000228
mitochondrial transport (GO:0006839)	184	49	22.45	+	2.18	6.17e-06	0.000232
somatic diversification of immune receptors (GO:0002200)	47	21	5.74	+	3.66	6.32e-06	0.000237
apoptotic signaling pathway (GO:0097190)	276	65	33.68	+	1.93	6.4e-06	0.000239
G2 DNA damage checkpoint (GO:0031572)	35	18	4.27	+	4.21	6.48e-06	0.000242
negative regulation of G2/M transition of mitotic cell cycle (GO:0010972)	43	20	5.25	+	3.81	6.55e-06	0.000244
system development (GO:0048731)	4153	606	506.79	+	1.2	6.65e-06	0.000247
response to X-ray (GO:0010165)	24	15	2.93	+	5.12	6.66e-06	0.000247
mitotic spindle assembly checkpoint (GO:0007094)	24	15	2.93	+	5.12	6.66e-06	0.000246
spindle assembly checkpoint (GO:0071173)	24	15	2.93	+	5.12	6.66e-06	0.000245
centriole assembly (GO:0098534)	24	15	2.93	+	5.12	6.66e-06	0.000245
defense response (GO:0006952)	1444	118	176.21	-	0.67	6.74e-06	0.000247
cellular nitrogen compound catabolic process (GO:0044270)	277	65	33.8	+	1.92	6.78e-06	0.000248
negative regulation of cellular protein metabolic process (GO:0032269)	1012	179	123.49	+	1.45	6.88e-06	0.000251
regulation of transcription, DNA-templated (GO:0006355)	3219	483	392.81	+	1.23	6.97e-06	0.000254
regulation of protein localization (GO:0032880)	967	172	118	+	1.46	7.02e-06	0.000255
ribose phosphate metabolic process (GO:0019693)	281	66	34.29	+	1.92	7.46e-06	0.000271
negative regulation of protein phosphorylation (GO:0001933)	423	89	51.62	+	1.72	7.62e-06	0.000276
regulation of protein phosphorylation (GO:0001932)	1439	240	175.6	+	1.37	7.66e-06	0.000277
cellular response to organic substance (GO:0071310)	1811	292	221	+	1.32	7.72e-06	0.000278
cellular response to gamma radiation (GO:0071480)	28	16	3.42	+	4.68	7.72e-06	0.000278
embryo development (GO:0009790)	1196	205	145.95	+	1.4	7.79e-06	0.000279
regulation of centriole replication (GO:0046599)	21	14	2.56	+	5.46	7.88e-06	0.000282
cell cycle G2/M phase transition (GO:0044839)	48	21	5.86	+	3.59	8.17e-06	0.000292
regulation of mRNA processing (GO:0050684)	154	43	18.79	+	2.29	8.3e-06	0.000296
regulation of double-strand break repair via homologous recombination (GO:0010569)	44	20	5.37	+	3.72	8.55e-06	0.000304
regulation of nucleocytoplasmic transport (GO:0046822)	123	37	15.01	+	2.47	8.71e-06	0.000309
mitotic DNA damage checkpoint (GO:0044773)	57	23	6.96	+	3.31	8.91e-06	0.000315
antimicrobial humoral response (GO:0019730)	151	2	18.43	-	0.11	9.99e-06	0.000353
ribonucleotide biosynthetic process (GO:0009260)	125	37	15.25	+	2.43	1.07e-05	0.000377
negative regulation of nucleic acid-templated transcription (GO:1903507)	1239	210	151.2	+	1.39	1.09e-05	0.000384
signal transduction in response to DNA damage (GO:0042770)	58	23	7.08	+	3.25	1.12e-05	0.000392
ribonucleoside monophosphate metabolic process (GO:0009161)	33	17	4.03	+	4.22	1.15e-05	0.000401
chromosome condensation (GO:0030261)	41	19	5	+	3.8	1.15e-05	0.000403
ribonucleotide metabolic process (GO:0009259)	270	63	32.95	+	1.91	1.16e-05	0.000403
chromosome organization involved in meiotic cell cycle (GO:0070192)	79	28	9.64	+	2.9	1.18e-05	0.000409
chromatin organization involved in regulation of transcription (GO:0034401)	105	33	12.81	+	2.58	1.2e-05	0.000415
negative regulation of DNA metabolic process (GO:0051053)	126	37	15.38	+	2.41	1.2e-05	0.000415
heterocycle catabolic process (GO:0046700)	283	65	34.53	+	1.88	1.24e-05	0.000427
negative regulation of transcription, DNA-templated (GO:0045892)	1235	209	150.71	+	1.39	1.29e-05	0.000443
negative regulation of RNA biosynthetic process (GO:1902679)	1240	210	151.32	+	1.39	1.32e-05	0.000454
positive regulation of telomere maintenance (GO:0032206)	50	21	6.1	+	3.44	1.34e-05	0.000458
purine nucleotide biosynthetic process (GO:0006164)	127	37	15.5	+	2.39	1.35e-05	0.000463
regulation of protein serine/threonine kinase activity (GO:0071900)	424	88	51.74	+	1.7	1.47e-05	0.000502
negative regulation of mRNA metabolic process (GO:1903312)	87	29	10.62	+	2.73	1.5e-05	0.00051
maturation of LSU-rRNA from tricistronic rRNA transcript (SSU-rRNA, 5.8S rRNA, LSU-rRNA) (GO:0000463)	16	12	1.95	+	6.15	1.52e-05	0.000518
RNA catabolic process (GO:0006401)	147	41	17.94	+	2.29	1.53e-05	0.000519
purine nucleotide metabolic process (GO:0006163)	279	64	34.05	+	1.88	1.57e-05	0.000531
kinetochore assembly (GO:0051382)	13	11	1.59	+	6.93	1.59e-05	0.000539
regulation of cell communication (GO:0010646)	3197	476	390.13	+	1.22	1.65e-05	0.000558
ribose phosphate biosynthetic process (GO:0046390)	132	38	16.11	+	2.36	1.68e-05	0.000567
RNA 3'-end processing (GO:0031123)	88	29	10.74	+	2.7	1.74e-05	0.000584
regulation of RNA splicing (GO:0043484)	159	43	19.4	+	2.22	1.87e-05	0.000626
regulation of signaling (GO:0023051)	3209	477	391.59	+	1.22	1.93e-05	0.000646
attachment of spindle microtubules to kinetochore (GO:0008608)	20	13	2.44	+	5.33	2.02e-05	0.000675
nucleoside triphosphate metabolic process (GO:0009141)	89	29	10.86	+	2.67	2.03e-05	0.000675
response to UV (GO:0009411)	144	40	17.57	+	2.28	2.15e-05	0.000715
cellular respiration (GO:0045333)	128	37	15.62	+	2.37	2.24e-05	0.000744
mitochondrial gene expression (GO:0140053)	79	27	9.64	+	2.8	2.32e-05	0.000766
glycoprotein biosynthetic process (GO:0009101)	235	56	28.68	+	1.95	2.45e-05	0.000808
phagocytosis, engulfment (GO:0006911)	232	8	28.31	-	0.28	2.55e-05	0.000839
protein localization to kinetochore (GO:0034501)	14	11	1.71	+	6.44	2.57e-05	0.000844
positive regulation of hydrolase activity (GO:0051345)	534	104	65.16	+	1.6	2.57e-05	0.000844
signal transduction by p53 class mediator (GO:0072331)	74	26	9.03	+	2.88	2.73e-05	0.000894
mitotic G2/M transition checkpoint (GO:0044818)	32	16	3.9	+	4.1	2.73e-05	0.000893
centriole replication (GO:0007099)	21	13	2.56	+	5.07	2.95e-05	0.000962
regulation of catabolic process (GO:0009894)	873	154	106.53	+	1.45	3.25e-05	0.00106
adaptive immune response (GO:0002250)	491	29	59.92	-	0.48	3.25e-05	0.00106
regulation of establishment of protein localization (GO:0070201)	643	120	78.47	+	1.53	3.32e-05	0.00107
alpha-amino acid biosynthetic process (GO:1901607)	54	21	6.59	+	3.19	3.34e-05	0.00108
protein acylation (GO:0043543)	170	44	20.75	+	2.12	3.36e-05	0.00108
folic acid-containing compound metabolic process (GO:0006760)	25	14	3.05	+	4.59	3.37e-05	0.00108
somatic diversification of immunoglobulins (GO:0016445)	37	17	4.52	+	3.77	3.59e-05	0.00115
somatic recombination of immunoglobulin gene segments (GO:0016447)	29	15	3.54	+	4.24	3.59e-05	0.00115
purine ribonucleoside monophosphate metabolic process (GO:0009167)	29	15	3.54	+	4.24	3.59e-05	0.00115
positive regulation of programmed cell death (GO:0043068)	592	112	72.24	+	1.55	3.62e-05	0.00116
anatomical structure morphogenesis (GO:0009653)	2255	346	275.18	+	1.26	4.19e-05	0.00134
double-strand break repair via break-induced replication (GO:0000727)	12	10	1.46	+	6.83	4.28e-05	0.00136
mitotic DNA replication (GO:1902969)	12	10	1.46	+	6.83	4.28e-05	0.00136
regulation of multicellular organismal process (GO:0051239)	2779	416	339.12	+	1.23	4.5e-05	0.00142
regulation of protein stability (GO:0031647)	290	64	35.39	+	1.81	4.58e-05	0.00145
methylation (GO:0032259)	278	62	33.92	+	1.83	4.67e-05	0.00147
positive regulation of cell cycle G2/M phase transition (GO:1902751)	30	15	3.66	+	4.1	4.85e-05	0.00153
purine nucleoside monophosphate metabolic process (GO:0009126)	30	15	3.66	+	4.1	4.85e-05	0.00152
in utero embryonic development (GO:0001701)	524	101	63.94	+	1.58	5.03e-05	0.00158
gene silencing (GO:0016458)	158	41	19.28	+	2.13	5.08e-05	0.00159
immune response-regulating cell surface receptor signaling pathway (GO:0002768)	343	17	41.86	-	0.41	5.26e-05	0.00164
detection of chemical stimulus involved in sensory perception (GO:0050907)	89	0	10.86	-	< 0.01	5.37e-05	0.00167
positive regulation of DNA repair (GO:0045739)	74	25	9.03	+	2.77	5.39e-05	0.00168
organ or tissue specific immune response (GO:0002251)	90	0	10.98	-	< 0.01	5.41e-05	0.00168
regulation of response to stimulus (GO:0048583)	3894	562	475.19	+	1.18	5.41e-05	0.00168
aromatic compound catabolic process (GO:0019439)	297	65	36.24	+	1.79	5.5e-05	0.0017
intrinsic apoptotic signaling pathway in response to DNA damage (GO:0008630)	80	26	9.76	+	2.66	5.7e-05	0.00176
positive regulation of apoptotic process (GO:0043065)	587	110	71.63	+	1.54	5.74e-05	0.00177
positive regulation of protein modification process (GO:0031401)	1233	204	150.46	+	1.36	5.76e-05	0.00177
purine ribonucleotide biosynthetic process (GO:0009152)	116	33	14.16	+	2.33	5.82e-05	0.00179
organophosphate metabolic process (GO:0019637)	732	132	89.33	+	1.48	5.85e-05	0.00179
organophosphate biosynthetic process (GO:0090407)	368	76	44.91	+	1.69	5.86e-05	0.00179
ncRNA 3'-end processing (GO:0043628)	39	17	4.76	+	3.57	6.03e-05	0.00184
positive regulation of transcription by RNA polymerase II (GO:0045944)	1212	201	147.9	+	1.36	6.04e-05	0.00184
nucleoside metabolic process (GO:0009116)	75	25	9.15	+	2.73	6.12e-05	0.00186
homeostatic process (GO:0042592)	1695	268	206.84	+	1.3	6.15e-05	0.00187
maturation of SSU-rRNA from tricistronic rRNA transcript (SSU-rRNA, 5.8S rRNA, LSU-rRNA) (GO:0000462)	35	16	4.27	+	3.75	6.34e-05	0.00192
regulation of DNA damage response, signal transduction by p53 class mediator (GO:0043516)	35	16	4.27	+	3.75	6.34e-05	0.00192
purine nucleoside triphosphate metabolic process (GO:0009144)	69	24	8.42	+	2.85	6.34e-05	0.00191
interstrand cross-link repair (GO:0036297)	31	15	3.78	+	3.97	6.47e-05	0.00195
protein acetylation (GO:0006473)	127	35	15.5	+	2.26	6.52e-05	0.00196
negative regulation of gene expression, epigenetic (GO:0045814)	81	26	9.88	+	2.63	6.62e-05	0.00199
regulation of signal transduction (GO:0009966)	2791	416	340.59	+	1.22	6.8e-05	0.00204
nuclear-transcribed mRNA catabolic process (GO:0000956)	96	29	11.71	+	2.48	6.86e-05	0.00205
cellular response to cytokine stimulus (GO:0071345)	662	121	80.78	+	1.5	6.89e-05	0.00206
positive regulation of cell death (GO:0010942)	662	121	80.78	+	1.5	6.89e-05	0.00205
G2/M transition of mitotic cell cycle (GO:0000086)	44	18	5.37	+	3.35	7.11e-05	0.00211
mRNA catabolic process (GO:0006402)	121	34	14.77	+	2.3	7.18e-05	0.00213
regulation of microtubule-based process (GO:0032886)	254	57	31	+	1.84	7.29e-05	0.00216
regulation of G1/S transition of mitotic cell cycle (GO:2000045)	112	32	13.67	+	2.34	7.3e-05	0.00216
tetrahydrofolate metabolic process (GO:0046653)	20	12	2.44	+	4.92	7.46e-05	0.0022
cellular amino acid biosynthetic process (GO:0008652)	58	21	7.08	+	2.97	7.72e-05	0.00227
regulation of signal transduction by p53 class mediator (GO:1901796)	71	24	8.66	+	2.77	7.75e-05	0.00228
chromatin silencing (GO:0006342)	71	24	8.66	+	2.77	7.75e-05	0.00227
purine ribonucleotide metabolic process (GO:0009150)	258	58	31.48	+	1.84	7.81e-05	0.00229
regulation of telomere maintenance via telomerase (GO:0032210)	49	19	5.98	+	3.18	8.05e-05	0.00235
mucosal immune response (GO:0002385)	86	0	10.49	-	< 0.01	8.15e-05	0.00238
unsaturated fatty acid metabolic process (GO:0033559)	109	1	13.3	-	0.08	8.17e-05	0.00238
negative regulation of mRNA splicing, via spliceosome (GO:0048025)	24	13	2.93	+	4.44	8.28e-05	0.00241
ribonucleoside monophosphate biosynthetic process (GO:0009156)	24	13	2.93	+	4.44	8.28e-05	0.0024
olefinic compound metabolic process (GO:0120254)	110	1	13.42	-	0.07	8.41e-05	0.00244
regulation of cell cycle G1/S phase transition (GO:1902806)	132	36	16.11	+	2.23	8.43e-05	0.00244
immune response-regulating signaling pathway (GO:0002764)	346	18	42.22	-	0.43	8.52e-05	0.00246
secondary alcohol biosynthetic process (GO:1902653)	32	15	3.9	+	3.84	8.56e-05	0.00246
cholesterol biosynthetic process (GO:0006695)	32	15	3.9	+	3.84	8.56e-05	0.00246
macromolecule methylation (GO:0043414)	225	52	27.46	+	1.89	8.75e-05	0.00251
ribosome assembly (GO:0042255)	66	23	8.05	+	2.86	9.29e-05	0.00266
negative regulation of intracellular signal transduction (GO:1902532)	513	98	62.6	+	1.57	9.59e-05	0.00274
embryo development ending in birth or egg hatching (GO:0009792)	830	145	101.28	+	1.43	9.83e-05	0.00281
chromatin assembly or disassembly (GO:0006333)	125	34	15.25	+	2.23	0.0001	0.00285
angiogenesis (GO:0001525)	323	68	39.42	+	1.73	0.000105	0.00299
mitotic chromosome condensation (GO:0007076)	14	10	1.71	+	5.85	0.000106	0.003
telomere maintenance via telomerase (GO:0007004)	14	10	1.71	+	5.85	0.000106	0.00299
RNA-dependent DNA biosynthetic process (GO:0006278)	14	10	1.71	+	5.85	0.000106	0.00299
somatic diversification of immunoglobulins involved in immune response (GO:0002208)	21	12	2.56	+	4.68	0.000106	0.00298
somatic recombination of immunoglobulin genes involved in immune response (GO:0002204)	21	12	2.56	+	4.68	0.000106	0.00298
isotype switching (GO:0045190)	21	12	2.56	+	4.68	0.000106	0.00297
telomere maintenance via telomere lengthening (GO:0010833)	21	12	2.56	+	4.68	0.000106	0.00297
positive regulation of cell population proliferation (GO:0008284)	991	168	120.93	+	1.39	0.000107	0.00299
positive regulation of binding (GO:0051099)	197	47	24.04	+	1.96	0.000108	0.00302
translational initiation (GO:0006413)	55	20	6.71	+	2.98	0.000108	0.00302
regulation of cellular catabolic process (GO:0031329)	726	129	88.59	+	1.46	0.000111	0.0031
spliceosomal complex assembly (GO:0000245)	46	18	5.61	+	3.21	0.000112	0.00312
regulation of cell cycle checkpoint (GO:1901976)	33	15	4.03	+	3.72	0.000112	0.00311
regulation of protein export from nucleus (GO:0046825)	33	15	4.03	+	3.72	0.000112	0.00311
regulation of neuron projection development (GO:0010975)	543	102	66.26	+	1.54	0.000113	0.00312
regulation of cyclin-dependent protein serine/threonine kinase activity (GO:0000079)	74	24	9.03	+	2.66	0.000115	0.00317
negative regulation of RNA splicing (GO:0033119)	29	14	3.54	+	3.96	0.000115	0.00317
immune response-activating cell surface receptor signaling pathway (GO:0002429)	331	17	40.39	-	0.42	0.000119	0.00329
tube morphogenesis (GO:0035239)	734	130	89.57	+	1.45	0.00012	0.0033
response to pheromone (GO:0019236)	105	1	12.81	-	0.08	0.00012	0.0033
intrinsic apoptotic signaling pathway by p53 class mediator (GO:0072332)	51	19	6.22	+	3.05	0.000123	0.00338
energy derivation by oxidation of organic compounds (GO:0015980)	189	45	23.06	+	1.95	0.000129	0.00353
regulation of cellular localization (GO:0060341)	839	145	102.38	+	1.42	0.000133	0.00363
peptidyl-proline modification (GO:0018208)	38	16	4.64	+	3.45	0.000136	0.0037
intrinsic apoptotic signaling pathway in response to endoplasmic reticulum stress (GO:0070059)	38	16	4.64	+	3.45	0.000136	0.00369
sterol biosynthetic process (GO:0016126)	38	16	4.64	+	3.45	0.000136	0.00369
ATP metabolic process (GO:0046034)	171	42	20.87	+	2.01	0.000139	0.00377
protein glycosylation (GO:0006486)	182	44	22.21	+	1.98	0.00014	0.0038
macromolecule glycosylation (GO:0043413)	182	44	22.21	+	1.98	0.00014	0.00379
regulation of transcription by RNA polymerase I (GO:0006356)	34	15	4.15	+	3.62	0.000145	0.00392
base-excision repair (GO:0006284)	34	15	4.15	+	3.62	0.000145	0.00392
snRNA metabolic process (GO:0016073)	34	15	4.15	+	3.62	0.000145	0.00391
regulation of intracellular transport (GO:0032386)	323	67	39.42	+	1.7	0.000149	0.00401
RNA phosphodiester bond hydrolysis, endonucleolytic (GO:0090502)	30	14	3.66	+	3.82	0.000152	0.00407
deoxyribonucleotide metabolic process (GO:0009262)	30	14	3.66	+	3.82	0.000152	0.00406
pteridine-containing compound metabolic process (GO:0042558)	30	14	3.66	+	3.82	0.000152	0.00405
negative regulation of DNA replication (GO:0008156)	30	14	3.66	+	3.82	0.000152	0.00405
cellular response to chemical stress (GO:0062197)	243	54	29.65	+	1.82	0.000155	0.00412
vasculature development (GO:0001944)	569	105	69.44	+	1.51	0.000158	0.0042
defense response to other organism (GO:0098542)	1071	88	130.69	-	0.67	0.000159	0.00421
ribosome localization (GO:0033750)	15	10	1.83	+	5.46	0.000159	0.00421
DNA unwinding involved in DNA replication (GO:0006268)	15	10	1.83	+	5.46	0.000159	0.0042
endonucleolytic cleavage of tricistronic rRNA transcript (SSU-rRNA, 5.8S rRNA, LSU-rRNA) (GO:0000479)	15	10	1.83	+	5.46	0.000159	0.0042
endonucleolytic cleavage involved in rRNA processing (GO:0000478)	15	10	1.83	+	5.46	0.000159	0.00419
ribosomal subunit export from nucleus (GO:0000054)	15	10	1.83	+	5.46	0.000159	0.00418
regulation of cell projection organization (GO:0031344)	740	130	90.3	+	1.44	0.00016	0.00419
chordate embryonic development (GO:0043009)	814	141	99.33	+	1.42	0.000161	0.00423
regulation of cytoskeleton organization (GO:0051493)	531	99	64.8	+	1.53	0.000163	0.00426
organic cyclic compound catabolic process (GO:1901361)	328	68	40.03	+	1.7	0.000163	0.00426
generation of precursor metabolites and energy (GO:0006091)	286	61	34.9	+	1.75	0.000167	0.00437
regulation of cell differentiation (GO:0045595)	1570	247	191.59	+	1.29	0.00017	0.00442
regulation of protein binding (GO:0043393)	233	52	28.43	+	1.83	0.000172	0.00447
female meiotic nuclear division (GO:0007143)	39	16	4.76	+	3.36	0.000172	0.00447
blood vessel development (GO:0001568)	539	100	65.77	+	1.52	0.00018	0.00467
mitotic cytokinesis (GO:0000281)	66	22	8.05	+	2.73	0.000181	0.00467
aerobic respiration (GO:0009060)	66	22	8.05	+	2.73	0.000181	0.00467
regulation of establishment of protein localization to chromosome (GO:0070202)	12	9	1.46	+	6.15	0.000182	0.00469
positive regulation of translation (GO:0045727)	128	34	15.62	+	2.18	0.000183	0.00471
positive regulation of telomere maintenance via telomere lengthening (GO:1904358)	35	15	4.27	+	3.51	0.000187	0.00481
response to cytokine (GO:0034097)	761	133	92.86	+	1.43	0.00019	0.00489
pyrimidine nucleotide metabolic process (GO:0006220)	31	14	3.78	+	3.7	0.000199	0.00509
positive regulation of kinase activity (GO:0033674)	508	95	61.99	+	1.53	0.0002	0.00512
signal transduction involved in DNA damage checkpoint (GO:0072422)	27	13	3.29	+	3.95	0.000205	0.00522
signal transduction involved in DNA integrity checkpoint (GO:0072401)	27	13	3.29	+	3.95	0.000205	0.00522
signal transduction involved in cell cycle checkpoint (GO:0072395)	27	13	3.29	+	3.95	0.000205	0.00521
response to external biotic stimulus (GO:0043207)	1427	126	174.14	-	0.72	0.000209	0.00531
dicarboxylic acid metabolic process (GO:0043648)	81	25	9.88	+	2.53	0.00021	0.00533
regulation of plasma membrane bounded cell projection organization (GO:0120035)	724	127	88.35	+	1.44	0.00021	0.00533
regulation of apoptotic signaling pathway (GO:2001233)	390	77	47.59	+	1.62	0.000218	0.0055
positive regulation of neuron projection development (GO:0010976)	217	49	26.48	+	1.85	0.000219	0.00554
regulation of protein modification by small protein conjugation or removal (GO:1903320)	242	53	29.53	+	1.79	0.000224	0.00565
rRNA-containing ribonucleoprotein complex export from nucleus (GO:0071428)	16	10	1.95	+	5.12	0.000233	0.00587
DNA replication checkpoint (GO:0000076)	16	10	1.95	+	5.12	0.000233	0.00586
positive regulation of cell migration (GO:0030335)	562	103	68.58	+	1.5	0.000237	0.00594
cytokinesis (GO:0000910)	98	28	11.96	+	2.34	0.00024	0.006
positive regulation of cellular component biogenesis (GO:0044089)	523	97	63.82	+	1.52	0.00024	0.00601
B cell mediated immunity (GO:0019724)	272	13	33.19	-	0.39	0.000242	0.00603
response to other organism (GO:0051707)	1425	126	173.89	-	0.72	0.000243	0.00606
positive regulation of cell motility (GO:2000147)	585	106	71.39	+	1.48	0.000248	0.00617
immune response-activating signal transduction (GO:0002757)	332	18	40.51	-	0.44	0.000252	0.00627
membrane invagination (GO:0010324)	247	11	30.14	-	0.36	0.000254	0.00631
anatomical structure homeostasis (GO:0060249)	318	65	38.81	+	1.68	0.000259	0.00641
purine ribonucleoside metabolic process (GO:0046128)	50	18	6.1	+	2.95	0.000259	0.00641
purine ribonucleoside biosynthetic process (GO:0046129)	20	11	2.44	+	4.51	0.000263	0.00649
RNA 5'-end processing (GO:0000966)	20	11	2.44	+	4.51	0.000263	0.00648
purine ribonucleoside monophosphate biosynthetic process (GO:0009168)	20	11	2.44	+	4.51	0.000263	0.00647
nucleoside biosynthetic process (GO:0009163)	20	11	2.44	+	4.51	0.000263	0.00646
purine nucleoside monophosphate biosynthetic process (GO:0009127)	20	11	2.44	+	4.51	0.000263	0.00645
ribonucleoside biosynthetic process (GO:0042455)	20	11	2.44	+	4.51	0.000263	0.00644
purine nucleoside biosynthetic process (GO:0042451)	20	11	2.44	+	4.51	0.000263	0.00643
mitotic G2 DNA damage checkpoint (GO:0007095)	24	12	2.93	+	4.1	0.000273	0.00668
regulation of attachment of spindle microtubules to kinetochore (GO:0051988)	13	9	1.59	+	5.67	0.000278	0.00678
positive regulation of chromosome segregation (GO:0051984)	13	9	1.59	+	5.67	0.000278	0.00677
deoxyribonucleotide biosynthetic process (GO:0009263)	13	9	1.59	+	5.67	0.000278	0.00676
regulation of intracellular signal transduction (GO:1902531)	1583	247	193.17	+	1.28	0.000281	0.00683
antimicrobial humoral immune response mediated by antimicrobial peptide (GO:0061844)	117	2	14.28	-	0.14	0.000288	0.00699
positive regulation of developmental process (GO:0051094)	1411	223	172.18	+	1.3	0.000294	0.00711
mitochondrial RNA metabolic process (GO:0000959)	37	15	4.52	+	3.32	0.000302	0.00729
regulation of cyclin-dependent protein kinase activity (GO:1904029)	78	24	9.52	+	2.52	0.000303	0.0073
nucleobase-containing small molecule biosynthetic process (GO:0034404)	78	24	9.52	+	2.52	0.000303	0.00729
peptidyl-lysine modification (GO:0018205)	255	55	31.12	+	1.77	0.000304	0.00731
meiotic chromosome condensation (GO:0010032)	7	7	0.85	+	8.19	0.000306	0.00736
ribosomal large subunit export from nucleus (GO:0000055)	7	7	0.85	+	8.19	0.000306	0.00735
protein homooligomerization (GO:0051260)	168	40	20.5	+	1.95	0.000307	0.00736
response to oxidative stress (GO:0006979)	344	69	41.98	+	1.64	0.000309	0.00738
positive regulation of DNA-directed DNA polymerase activity (GO:1900264)	10	8	1.22	+	6.56	0.00031	0.0074
regulation of DNA-directed DNA polymerase activity (GO:1900262)	10	8	1.22	+	6.56	0.00031	0.00739
immunoglobulin mediated immune response (GO:0016064)	268	13	32.7	-	0.4	0.00032	0.00762
regulation of multicellular organismal development (GO:2000026)	1435	226	175.11	+	1.29	0.000326	0.00774
plasma membrane invagination (GO:0099024)	241	11	29.41	-	0.37	0.00033	0.00782
response to organic substance (GO:0010033)	2525	373	308.13	+	1.21	0.000333	0.00788
DNA replication-independent nucleosome organization (GO:0034724)	17	10	2.07	+	4.82	0.000335	0.00792
nucleus organization (GO:0006997)	121	32	14.77	+	2.17	0.00034	0.00804
blood vessel morphogenesis (GO:0048514)	436	83	53.21	+	1.56	0.000345	0.00813
negative regulation of apoptotic signaling pathway (GO:2001234)	233	51	28.43	+	1.79	0.000345	0.00812
liver development (GO:0001889)	102	28	12.45	+	2.25	0.000346	0.00815
negative regulation of transferase activity (GO:0051348)	259	55	31.61	+	1.74	0.000347	0.00815
mRNA cis splicing, via spliceosome (GO:0045292)	29	13	3.54	+	3.67	0.000352	0.00826
glycosylation (GO:0070085)	197	45	24.04	+	1.87	0.000361	0.00845
2'-deoxyribonucleotide metabolic process (GO:0009394)	25	12	3.05	+	3.93	0.000365	0.00853
deoxyribose phosphate metabolic process (GO:0019692)	25	12	3.05	+	3.93	0.000365	0.00852
positive regulation of locomotion (GO:0040017)	599	107	73.1	+	1.46	0.000366	0.00854
blastocyst development (GO:0001824)	152	37	18.55	+	1.99	0.000372	0.00867
nervous system development (GO:0007399)	2087	314	254.68	+	1.23	0.000379	0.0088
nucleotide-excision repair (GO:0006289)	52	18	6.35	+	2.84	0.000382	0.00887
peptidyl-serine modification (GO:0018209)	211	47	25.75	+	1.83	0.000388	0.009
phospholipase C-activating G protein-coupled receptor signaling pathway (GO:0007200)	94	1	11.47	-	0.09	0.00039	0.00901
regulation of rRNA processing (GO:2000232)	14	9	1.71	+	5.27	0.000413	0.00954
antibacterial humoral response (GO:0019731)	96	1	11.71	-	0.09	0.000414	0.00955
innate immune response in mucosa (GO:0002227)	71	0	8.66	-	< 0.01	0.00043	0.00989
negative regulation of developmental process (GO:0051093)	946	157	115.44	+	1.36	0.000432	0.00994
negative regulation of intrinsic apoptotic signaling pathway (GO:2001243)	98	27	11.96	+	2.26	0.000439	0.0101
glycosyl compound metabolic process (GO:1901657)	98	27	11.96	+	2.26	0.000439	0.0101
chromatin assembly (GO:0031497)	108	29	13.18	+	2.2	0.000451	0.0103
response to chemical (GO:0042221)	3465	495	422.83	+	1.17	0.000452	0.0103
regulation of cell motility (GO:2000145)	984	162	120.08	+	1.35	0.000459	0.0105
positive regulation of cellular component movement (GO:0051272)	601	107	73.34	+	1.46	0.000461	0.0105
adaptive immune response based on somatic recombination of immune receptors built from immunoglobulin superfamily domains (GO:0002460)	343	20	41.86	-	0.48	0.000464	0.0106
organic acid metabolic process (GO:0006082)	873	146	106.53	+	1.37	0.000468	0.0107
mitotic sister chromatid cohesion (GO:0007064)	18	10	2.2	+	4.55	0.00047	0.0107
pseudouridine synthesis (GO:0001522)	18	10	2.2	+	4.55	0.00047	0.0107
ncRNA 5'-end processing (GO:0034471)	18	10	2.2	+	4.55	0.00047	0.0106
regulation of spindle organization (GO:0090224)	39	15	4.76	+	3.15	0.000473	0.0107
regulation of cell migration (GO:0030334)	934	155	113.98	+	1.36	0.00048	0.0108
cytoskeleton-dependent cytokinesis (GO:0061640)	92	26	11.23	+	2.32	0.000482	0.0109
attachment of mitotic spindle microtubules to kinetochore (GO:0051315)	11	8	1.34	+	5.96	0.000484	0.0109
regulation of establishment of protein localization to telomere (GO:0070203)	11	8	1.34	+	5.96	0.000484	0.0109
regulation of sister chromatid cohesion (GO:0007063)	22	11	2.68	+	4.1	0.000489	0.011
pyrimidine nucleotide biosynthetic process (GO:0006221)	22	11	2.68	+	4.1	0.000489	0.011
carboxylic acid metabolic process (GO:0019752)	801	136	97.75	+	1.39	0.000491	0.011
regulation of synapse organization (GO:0050807)	245	52	29.9	+	1.74	0.000493	0.011
regulation of growth (GO:0040008)	700	121	85.42	+	1.42	0.000495	0.011
ribonucleoside metabolic process (GO:0009119)	56	19	6.83	+	2.78	0.000503	0.0112
anatomical structure formation involved in morphogenesis (GO:0048646)	944	156	115.2	+	1.35	0.000513	0.0114
regulation of locomotion (GO:0040012)	1031	168	125.81	+	1.34	0.000513	0.0114
cellular response to oxidative stress (GO:0034599)	208	46	25.38	+	1.81	0.000515	0.0114
response to biotic stimulus (GO:0009607)	1457	132	177.8	-	0.74	0.000539	0.0119
peptidyl-serine phosphorylation (GO:0018105)	185	42	22.58	+	1.86	0.000549	0.0121
RNA biosynthetic process (GO:0032774)	309	62	37.71	+	1.64	0.000549	0.0121
oxoacid metabolic process (GO:0043436)	846	142	103.24	+	1.38	0.000562	0.0124
chromosome separation (GO:0051304)	31	13	3.78	+	3.44	0.000582	0.0128
intrinsic apoptotic signaling pathway in response to DNA damage by p53 class mediator (GO:0042771)	31	13	3.78	+	3.44	0.000582	0.0128
antigen receptor-mediated signaling pathway (GO:0050851)	307	17	37.46	-	0.45	0.000585	0.0129
nucleobase biosynthetic process (GO:0046112)	15	9	1.83	+	4.92	0.000597	0.0131
regulation of protein localization to chromosome, telomeric region (GO:1904814)	15	9	1.83	+	4.92	0.000597	0.0131
response to endoplasmic reticulum stress (GO:0034976)	214	47	26.11	+	1.8	0.000601	0.0132
protein N-linked glycosylation (GO:0006487)	58	19	7.08	+	2.68	0.000608	0.0133
postreplication repair (GO:0006301)	27	12	3.29	+	3.64	0.000627	0.0137
positive regulation of G2/M transition of mitotic cell cycle (GO:0010971)	27	12	3.29	+	3.64	0.000627	0.0137
hepaticobiliary system development (GO:0061008)	105	28	12.81	+	2.19	0.000632	0.0138
regulation of alternative mRNA splicing, via spliceosome (GO:0000381)	72	22	8.79	+	2.5	0.000633	0.0138
positive regulation of cell differentiation (GO:0045597)	921	152	112.39	+	1.35	0.000639	0.0139
meiotic spindle organization (GO:0000212)	19	10	2.32	+	4.31	0.000648	0.014
positive regulation of RNA splicing (GO:0033120)	50	17	6.1	+	2.79	0.000649	0.014
mitochondrial translation (GO:0032543)	50	17	6.1	+	2.79	0.000649	0.014
spindle localization (GO:0051653)	50	17	6.1	+	2.79	0.000649	0.014
leukocyte mediated immunity (GO:0002443)	361	22	44.05	-	0.5	0.00065	0.014
glycosyl compound biosynthetic process (GO:1901659)	23	11	2.81	+	3.92	0.000653	0.014
mitochondrial genome maintenance (GO:0000002)	23	11	2.81	+	3.92	0.000653	0.014
pore complex assembly (GO:0046931)	23	11	2.81	+	3.92	0.000653	0.014
positive regulation of phosphorus metabolic process (GO:0010562)	1145	183	139.72	+	1.31	0.000673	0.0144
positive regulation of phosphate metabolic process (GO:0045937)	1145	183	139.72	+	1.31	0.000673	0.0144
positive regulation of mRNA metabolic process (GO:1903313)	96	26	11.71	+	2.22	0.000676	0.0145
alcohol biosynthetic process (GO:0046165)	89	25	10.86	+	2.3	0.000684	0.0146
immune system development (GO:0002520)	768	130	93.72	+	1.39	0.000693	0.0148
arachidonic acid metabolic process (GO:0019369)	70	0	8.54	-	< 0.01	0.000694	0.0148
cell redox homeostasis (GO:0045454)	65	20	7.93	+	2.52	0.000707	0.015
negative regulation of protein kinase activity (GO:0006469)	206	45	25.14	+	1.79	0.000714	0.0152
positive regulation of cell projection organization (GO:0031346)	433	81	52.84	+	1.53	0.000725	0.0154
positive regulation of DNA-dependent DNA replication (GO:2000105)	12	8	1.46	+	5.46	0.000731	0.0155
mitochondrial DNA metabolic process (GO:0032042)	12	8	1.46	+	5.46	0.000731	0.0155
negative regulation of centrosome duplication (GO:0010826)	12	8	1.46	+	5.46	0.000731	0.0154
negative regulation of centrosome cycle (GO:0046606)	12	8	1.46	+	5.46	0.000731	0.0154
regulation of neuron death (GO:1901214)	377	72	46.01	+	1.57	0.000733	0.0154
negative regulation of mRNA processing (GO:0050686)	32	13	3.9	+	3.33	0.000738	0.0155
histone H4 acetylation (GO:0043967)	53	18	6.47	+	2.78	0.000739	0.0155
icosanoid metabolic process (GO:0006690)	120	3	14.64	-	0.2	0.000747	0.0157
reproduction (GO:0000003)	1458	226	177.92	+	1.27	0.000757	0.0159
regulation of mRNA catabolic process (GO:0061013)	128	32	15.62	+	2.05	0.000765	0.016
regulation of translational initiation (GO:0006446)	60	19	7.32	+	2.59	0.00077	0.0161
alpha-amino acid metabolic process (GO:1901605)	171	39	20.87	+	1.87	0.000772	0.0161
regulation of gene expression, epigenetic (GO:0040029)	148	35	18.06	+	1.94	0.000786	0.0164
purine nucleoside metabolic process (GO:0042278)	54	18	6.59	+	2.73	0.0008	0.0167
mitochondrial membrane organization (GO:0007006)	100	27	12.2	+	2.21	0.000801	0.0166
positive regulation of ubiquitin-protein transferase activity (GO:0051443)	28	12	3.42	+	3.51	0.000807	0.0168
lymphocyte mediated immunity (GO:0002449)	322	19	39.29	-	0.48	0.000825	0.0171
nuclear pore complex assembly (GO:0051292)	9	7	1.1	+	6.37	0.000839	0.0174
spindle midzone assembly (GO:0051255)	9	7	1.1	+	6.37	0.000839	0.0173
exonucleolytic trimming to generate mature 3'-end of 5.8S rRNA from tricistronic rRNA transcript (SSU-rRNA, 5.8S rRNA, LSU-rRNA) (GO:0000467)	9	7	1.1	+	6.37	0.000839	0.0173
exonucleolytic trimming involved in rRNA processing (GO:0000459)	9	7	1.1	+	6.37	0.000839	0.0173
folic acid-containing compound biosynthetic process (GO:0009396)	9	7	1.1	+	6.37	0.000839	0.0173
negative regulation of kinase activity (GO:0033673)	226	48	27.58	+	1.74	0.000843	0.0173
DNA replication-independent nucleosome assembly (GO:0006336)	16	9	1.95	+	4.61	0.000844	0.0173
tetrahydrofolate biosynthetic process (GO:0046654)	6	6	0.73	+	8.19	0.00085	0.0174
reproductive process (GO:0022414)	1457	225	177.8	+	1.27	0.000874	0.0179
response to nitrogen compound (GO:1901698)	858	142	104.7	+	1.36	0.000887	0.0182
tissue development (GO:0009888)	1665	253	203.18	+	1.25	0.000894	0.0183
histone H3 acetylation (GO:0043966)	47	16	5.74	+	2.79	0.000915	0.0187
positive regulation of viral process (GO:0048524)	85	24	10.37	+	2.31	0.000919	0.0187
positive regulation of cytokinesis (GO:0032467)	33	13	4.03	+	3.23	0.000928	0.0189
glycoprotein metabolic process (GO:0009100)	291	58	35.51	+	1.63	0.000964	0.0196
protein stabilization (GO:0050821)	179	40	21.84	+	1.83	0.000979	0.0199
protein targeting to mitochondrion (GO:0006626)	56	18	6.83	+	2.63	0.000981	0.0199
chromatin remodeling (GO:0006338)	144	34	17.57	+	1.93	0.000998	0.0202
protein targeting (GO:0006605)	220	47	26.85	+	1.75	0.001	0.0203
regulation of intracellular protein transport (GO:0033157)	220	47	26.85	+	1.75	0.001	0.0202
internal protein amino acid acetylation (GO:0006475)	104	27	12.69	+	2.13	0.00101	0.0205
internal peptidyl-lysine acetylation (GO:0018393)	104	27	12.69	+	2.13	0.00101	0.0204
activation of immune response (GO:0002253)	406	27	49.54	-	0.54	0.00104	0.0209
regulation of cellular component movement (GO:0051270)	1069	171	130.45	+	1.31	0.00104	0.0209
positive regulation of protein localization to chromosome, telomeric region (GO:1904816)	13	8	1.59	+	5.04	0.00107	0.0215
cellular response to hydroxyurea (GO:0072711)	13	8	1.59	+	5.04	0.00107	0.0214
detection of stimulus involved in sensory perception (GO:0050906)	173	7	21.11	-	0.33	0.00107	0.0215
tube development (GO:0035295)	949	154	115.81	+	1.33	0.00108	0.0216
response to organonitrogen compound (GO:0010243)	751	126	91.64	+	1.37	0.0011	0.022
mRNA modification (GO:0016556)	25	11	3.05	+	3.61	0.00112	0.0223
pyrimidine-containing compound biosynthetic process (GO:0072528)	25	11	3.05	+	3.61	0.00112	0.0223
negative regulation of telomere maintenance (GO:0032205)	34	13	4.15	+	3.13	0.00116	0.023
protein N-linked glycosylation via asparagine (GO:0018279)	17	9	2.07	+	4.34	0.00117	0.0232
cellular response to interleukin-7 (GO:0098761)	17	9	2.07	+	4.34	0.00117	0.0232
response to interleukin-7 (GO:0098760)	17	9	2.07	+	4.34	0.00117	0.0231
regulation of ubiquitin-protein transferase activity (GO:0051438)	51	17	6.22	+	2.73	0.00117	0.0232
histone acetylation (GO:0016573)	98	26	11.96	+	2.17	0.00118	0.0233
mitochondrial transmembrane transport (GO:1990542)	79	22	9.64	+	2.28	0.00121	0.0239
regulation of RNA stability (GO:0043487)	117	29	14.28	+	2.03	0.00121	0.024
oxidative phosphorylation (GO:0006119)	73	21	8.91	+	2.36	0.00124	0.0245
positive regulation of protein kinase activity (GO:0045860)	437	80	53.33	+	1.5	0.00126	0.0248
positive regulation of protein modification by small protein conjugation or removal (GO:1903322)	140	33	17.08	+	1.93	0.00128	0.0251
rhythmic process (GO:0048511)	260	53	31.73	+	1.67	0.00128	0.0251
positive regulation of mRNA processing (GO:0050685)	44	15	5.37	+	2.79	0.00129	0.0253
NLS-bearing protein import into nucleus (GO:0006607)	10	7	1.22	+	5.74	0.00129	0.0253
positive regulation of transcription of nucleolar large rRNA by RNA polymerase I (GO:1901838)	10	7	1.22	+	5.74	0.00129	0.0253
positive regulation of establishment of protein localization to telomere (GO:1904851)	10	7	1.22	+	5.74	0.00129	0.0252
2'-deoxyribonucleotide biosynthetic process (GO:0009265)	10	7	1.22	+	5.74	0.00129	0.0252
rRNA 3'-end processing (GO:0031125)	10	7	1.22	+	5.74	0.00129	0.0252
chromatin remodeling at centromere (GO:0031055)	10	7	1.22	+	5.74	0.00129	0.0251
deoxyribose phosphate biosynthetic process (GO:0046385)	10	7	1.22	+	5.74	0.00129	0.0251
positive regulation of sister chromatid cohesion (GO:0045876)	10	7	1.22	+	5.74	0.00129	0.0251
guanosine-containing compound metabolic process (GO:1901068)	30	12	3.66	+	3.28	0.0013	0.0252
ribosomal large subunit assembly (GO:0000027)	30	12	3.66	+	3.28	0.0013	0.0252
regulation of cell development (GO:0060284)	572	100	69.8	+	1.43	0.00131	0.0254
small GTPase mediated signal transduction (GO:0007264)	217	46	26.48	+	1.74	0.00131	0.0253
neuropeptide signaling pathway (GO:0007218)	85	1	10.37	-	0.1	0.00133	0.0257
negative regulation of response to DNA damage stimulus (GO:2001021)	74	21	9.03	+	2.33	0.00137	0.0264
negative regulation of RNA catabolic process (GO:1902369)	67	20	8.18	+	2.45	0.0014	0.027
RNA methylation (GO:0001510)	67	20	8.18	+	2.45	0.0014	0.027
regulation of protein ubiquitination (GO:0031396)	206	44	25.14	+	1.75	0.00141	0.0271
regulation of cell cycle arrest (GO:0071156)	59	18	7.2	+	2.5	0.00143	0.0273
regulation of mitotic spindle organization (GO:0060236)	35	13	4.27	+	3.04	0.00143	0.0274
positive regulation of viral genome replication (GO:0045070)	35	13	4.27	+	3.04	0.00143	0.0274
mitochondrial DNA repair (GO:0043504)	7	6	0.85	+	7.02	0.00143	0.0274
ribosomal small subunit export from nucleus (GO:0000056)	7	6	0.85	+	7.02	0.00143	0.0273
deoxyribonucleoside monophosphate metabolic process (GO:0009162)	7	6	0.85	+	7.02	0.00143	0.0273
pyrimidine nucleoside monophosphate biosynthetic process (GO:0009130)	7	6	0.85	+	7.02	0.00143	0.0273
purine nucleobase biosynthetic process (GO:0009113)	7	6	0.85	+	7.02	0.00143	0.0272
histone phosphorylation (GO:0016572)	26	11	3.17	+	3.47	0.00143	0.0272
response to hypoxia (GO:0001666)	194	42	23.67	+	1.77	0.00147	0.0278
one-carbon metabolic process (GO:0006730)	40	14	4.88	+	2.87	0.00151	0.0286
protein phosphorylation (GO:0006468)	743	124	90.67	+	1.37	0.00152	0.0287
regulation of translation in response to stress (GO:0043555)	14	8	1.71	+	4.68	0.00152	0.0287
response to hydroxyurea (GO:0072710)	14	8	1.71	+	4.68	0.00152	0.0287
tRNA modification (GO:0006400)	75	21	9.15	+	2.29	0.00152	0.0287
regulation of neurogenesis (GO:0050767)	433	79	52.84	+	1.5	0.00153	0.0288
mismatch repair (GO:0006298)	22	10	2.68	+	3.72	0.00154	0.029
protein peptidyl-prolyl isomerization (GO:0000413)	22	10	2.68	+	3.72	0.00154	0.0289
transcription, DNA-templated (GO:0006351)	303	59	36.98	+	1.6	0.00157	0.0294
cellular response to UV (GO:0034644)	85	23	10.37	+	2.22	0.00157	0.0294
peptidyl-asparagine modification (GO:0018196)	18	9	2.2	+	4.1	0.00158	0.0296
regulation of meiotic cell cycle (GO:0051445)	54	17	6.59	+	2.58	0.00159	0.0297
RNA stabilization (GO:0043489)	54	17	6.59	+	2.58	0.00159	0.0296
nucleic acid-templated transcription (GO:0097659)	304	59	37.1	+	1.59	0.00161	0.03
positive regulation of telomere maintenance via telomerase (GO:0032212)	31	12	3.78	+	3.17	0.00163	0.0303
rRNA modification (GO:0000154)	31	12	3.78	+	3.17	0.00163	0.0303
DNA damage response, signal transduction by p53 class mediator (GO:0030330)	31	12	3.78	+	3.17	0.00163	0.0303
purine ribonucleoside triphosphate metabolic process (GO:0009205)	60	18	7.32	+	2.46	0.00163	0.0302
response to unfolded protein (GO:0006986)	103	26	12.57	+	2.07	0.00165	0.0306
cell migration (GO:0016477)	874	142	106.65	+	1.33	0.00167	0.031
regulation of synapse structure or activity (GO:0050803)	258	52	31.48	+	1.65	0.00168	0.031
protein localization to mitochondrion (GO:0070585)	76	21	9.27	+	2.26	0.0017	0.0314
detection of stimulus (GO:0051606)	276	16	33.68	-	0.48	0.00172	0.0317
positive regulation of proteolysis (GO:0045862)	344	65	41.98	+	1.55	0.00172	0.0318
positive regulation of phosphorylation (GO:0042327)	1075	170	131.18	+	1.3	0.00173	0.0318
regulation of generation of precursor metabolites and energy (GO:0043467)	137	32	16.72	+	1.91	0.00173	0.0319
response to oxygen levels (GO:0070482)	215	45	26.24	+	1.72	0.00176	0.0323
homologous chromosome segregation (GO:0045143)	70	20	8.54	+	2.34	0.00177	0.0324
establishment of protein localization to mitochondrion (GO:0072655)	70	20	8.54	+	2.34	0.00177	0.0324
cellular response to nitrogen compound (GO:1901699)	511	90	62.36	+	1.44	0.00177	0.0324
oxidation-reduction process (GO:0055114)	768	127	93.72	+	1.36	0.00179	0.0327
neuron fate commitment (GO:0048663)	78	1	9.52	-	0.11	0.00184	0.0336
peptidyl-lysine acetylation (GO:0018394)	107	27	13.06	+	2.07	0.00186	0.0339
reciprocal meiotic recombination (GO:0007131)	49	16	5.98	+	2.68	0.00187	0.0341
reciprocal homologous recombination (GO:0140527)	49	16	5.98	+	2.68	0.00187	0.034
regulation of cell aging (GO:0090342)	49	16	5.98	+	2.68	0.00187	0.034
positive regulation of cell cycle G1/S phase transition (GO:1902808)	49	16	5.98	+	2.68	0.00187	0.0339
DNA replication-dependent nucleosome assembly (GO:0006335)	11	7	1.34	+	5.21	0.00192	0.0348
DNA replication-dependent nucleosome organization (GO:0034723)	11	7	1.34	+	5.21	0.00192	0.0347
positive regulation of cellular protein localization (GO:1903829)	267	53	32.58	+	1.63	0.00199	0.036
regulation of organelle assembly (GO:1902115)	192	41	23.43	+	1.75	0.00199	0.036
meiotic chromosome separation (GO:0051307)	23	10	2.81	+	3.56	0.002	0.036
positive regulation of neurogenesis (GO:0050769)	282	55	34.41	+	1.6	0.002	0.0361
immunoglobulin production involved in immunoglobulin mediated immune response (GO:0002381)	32	12	3.9	+	3.07	0.00202	0.0364
ribonucleoside triphosphate metabolic process (GO:0009199)	64	19	7.81	+	2.43	0.00203	0.0365
B cell activation involved in immune response (GO:0002312)	50	16	6.1	+	2.62	0.00206	0.0369
homologous recombination (GO:0035825)	50	16	6.1	+	2.62	0.00206	0.0369
secondary alcohol metabolic process (GO:1902652)	120	29	14.64	+	1.98	0.00207	0.0371
deoxyribonucleoside triphosphate metabolic process (GO:0009200)	19	9	2.32	+	3.88	0.00211	0.0378
RNA phosphodiester bond hydrolysis, exonucleolytic (GO:0090503)	15	8	1.83	+	4.37	0.00211	0.0378
tRNA 5'-end processing (GO:0099116)	15	8	1.83	+	4.37	0.00211	0.0377
somatic hypermutation of immunoglobulin genes (GO:0016446)	15	8	1.83	+	4.37	0.00211	0.0377
cellular response to organonitrogen compound (GO:0071417)	440	79	53.69	+	1.47	0.00212	0.0377
regulation of protein-containing complex assembly (GO:0043254)	440	79	53.69	+	1.47	0.00212	0.0377
negative regulation of catabolic process (GO:0009895)	306	59	37.34	+	1.58	0.00217	0.0386
developmental growth (GO:0048589)	442	79	53.94	+	1.46	0.00219	0.039
regulation of cellular senescence (GO:2000772)	42	14	5.13	+	2.73	0.0022	0.039
dATP metabolic process (GO:0046060)	8	6	0.98	+	6.15	0.00228	0.0404
nucleolus organization (GO:0007000)	8	6	0.98	+	6.15	0.00228	0.0404
pre-replicative complex assembly involved in cell cycle DNA replication (GO:1902299)	8	6	0.98	+	6.15	0.00228	0.0403
cellular response to X-ray (GO:0071481)	8	6	0.98	+	6.15	0.00228	0.0403
pre-replicative complex assembly involved in nuclear cell cycle DNA replication (GO:0006267)	8	6	0.98	+	6.15	0.00228	0.0402
polyadenylation-dependent RNA catabolic process (GO:0043633)	8	6	0.98	+	6.15	0.00228	0.0402
regulation of translation in response to endoplasmic reticulum stress (GO:0036490)	8	6	0.98	+	6.15	0.00228	0.0401
pre-replicative complex assembly (GO:0036388)	8	6	0.98	+	6.15	0.00228	0.0401
female meiosis chromosome segregation (GO:0016321)	8	6	0.98	+	6.15	0.00228	0.04
pyrimidine nucleoside monophosphate metabolic process (GO:0009129)	8	6	0.98	+	6.15	0.00228	0.04
tRNA catabolic process (GO:0016078)	8	6	0.98	+	6.15	0.00228	0.04
regulation of mitotic centrosome separation (GO:0046602)	8	6	0.98	+	6.15	0.00228	0.0399
microtubule polymerization or depolymerization (GO:0031109)	51	16	6.22	+	2.57	0.00229	0.04
regulation of intrinsic apoptotic signaling pathway (GO:2001242)	170	37	20.75	+	1.78	0.0023	0.0402
regulation of cell growth (GO:0001558)	427	77	52.11	+	1.48	0.00231	0.0403
regulation of protein transport (GO:0051223)	614	104	74.93	+	1.39	0.00232	0.0404
cell differentiation in spinal cord (GO:0021515)	58	0	7.08	-	< 0.01	0.00232	0.0404
positive regulation of cellular amide metabolic process (GO:0034250)	158	35	19.28	+	1.82	0.00235	0.0408
response to decreased oxygen levels (GO:0036293)	199	42	24.28	+	1.73	0.00236	0.041
negative regulation of molecular function (GO:0044092)	1040	164	126.91	+	1.29	0.00236	0.041
spindle assembly involved in female meiosis I (GO:0007057)	5	5	0.61	+	8.19	0.00239	0.0414
cellular response to unfolded protein (GO:0034620)	73	20	8.91	+	2.25	0.00239	0.0413
positive regulation of mRNA splicing, via spliceosome (GO:0048026)	33	12	4.03	+	2.98	0.00249	0.043
serine family amino acid metabolic process (GO:0009069)	33	12	4.03	+	2.98	0.00249	0.043
pyrimidine-containing compound metabolic process (GO:0072527)	52	16	6.35	+	2.52	0.00257	0.0443
positive regulation of double-strand break repair (GO:2000781)	38	13	4.64	+	2.8	0.00259	0.0447
positive regulation of G1/S transition of mitotic cell cycle (GO:1900087)	38	13	4.64	+	2.8	0.00259	0.0446
lipid catabolic process (GO:0016042)	280	17	34.17	-	0.5	0.0026	0.0448
symbiotic process (GO:0044403)	233	47	28.43	+	1.65	0.0026	0.0448
negative regulation of binding (GO:0051100)	176	38	21.48	+	1.77	0.00265	0.0455
defense response to Gram-positive bacterium (GO:0050830)	148	6	18.06	-	0.33	0.00266	0.0456
regulation of mRNA stability (GO:0043488)	105	26	12.81	+	2.03	0.00268	0.0458
negative regulation of neuron death (GO:1901215)	252	50	30.75	+	1.63	0.00275	0.047
signal transduction involved in G2 DNA damage checkpoint (GO:0072425)	12	7	1.46	+	4.78	0.00275	0.0471
DNA damage response, signal transduction by p53 class mediator resulting in transcription of p21 class mediator (GO:0006978)	12	7	1.46	+	4.78	0.00275	0.047
tetrahydrofolate interconversion (GO:0035999)	12	7	1.46	+	4.78	0.00275	0.047
snoRNA 3'-end processing (GO:0031126)	12	7	1.46	+	4.78	0.00275	0.0469
sulfur compound biosynthetic process (GO:0044272)	77	21	9.4	+	2.23	0.00278	0.0473
regulation of fibroblast proliferation (GO:0048145)	106	26	12.94	+	2.01	0.0028	0.0477
positive regulation of protein ubiquitination (GO:0031398)	117	28	14.28	+	1.96	0.00283	0.0481
somatic diversification of immune receptors via somatic mutation (GO:0002566)	16	8	1.95	+	4.1	0.00287	0.0487
regulation of spindle checkpoint (GO:0090231)	16	8	1.95	+	4.1	0.00287	0.0486
nuclear-transcribed mRNA catabolic process, exonucleolytic (GO:0000291)	16	8	1.95	+	4.1	0.00287	0.0486
cell-cell adhesion (GO:0098609)	406	73	49.54	+	1.47	0.00296	0.05
