# Supplementary material for: Loss of histone methyltransferase ASH1L in the developing mouse brain causes autistic-like behaviors
Source: Commun Biol. 2021 Jun 18;4:756. doi: 10.1038/s42003-021-02282-z (PMC8213741; doi:10.1038/s42003-021-02282-z)
Supplement: Supplementary file 6 — Supplementary Data 3 [file 42003_2021_2282_MOESM6_ESM.xlsx]

## Sheet: Sheet1
Source data for graphs
Figure 1e. Body weight of wild-type and Ash1L-Nes-cKO mice befor weaning (gram)
	Ash1L-Nes-WT
P3	2	1.6	1.8	1.7	1.8	1.8	1.8	1.9	1.9	1.8	2.5	2.5	2.4	2.3	1.6	1.8	1.6	1.6	1.3	1.7	1.6	1.5	1.8	1.7	1.7	1.6	1.9	1.7	1.6	1.7
P6	3.7	2.9	3.5	3.5	3.2	3.2	2.9	3.4	3.3	3.2	4	4	3.9	3.8	3.3	2.6	2.3	2.4	1.4	2.6	2.5	2.4	2.57	2.35	2.2	1.8	2.72	2.65	2.2	2.22
P9	4.6	4	4.6	4.6	4	4	3.7	4.6	4.3	4	5.4	5.4	5.4	5.3	4.6	3.3	3.2	3.1	1.8	3.4	3.3	3.2	4.29	3.78	3.31	2.86	3.45	3.64	3.97	3.84
P12	5.9	5.2	5.5	5.4	5.1	5.1	5.1	5.8	5.2	5.1	6.8	6.7	6.6	6.6	5.2	3.6	3.6	3.4	2.1	4	3.5	3.4	4.56	4.12	4.01	3.15	4.31	4.26	4.16	4.13
P15	7.2	5.9	6.3	6.2	6	6	5.9	6.7	6.1	6	7.4	7.3	7.3	7.2	6.2	5.2	3.8	3.8	2.5	4.3	4.2	4.1	5.34	4.81	4.25	3.72	5.8	5.29	5.21	4.42
P18	7.3	6.6	6.4	6.2	6.9	6.8	6.5	7.6	7.1	6.9	8.11	7.92	7.86	7.83	6.1	5.2	3.9	3.7	2.7	4.3	4.3	4.2	5.41	4.82	4.31	4.12	6.12	5.55	5.11	4.52
P21	7.9	7.1	7.7	7.1	7.3	7.2	7.1	8.38	7.77	7.26	8.56	8.34	8.28	8.19	6.4	4.8	3.5	3	2.9	4.4	4.4	4	5.46	4.83	4.45	4.52	6.15	5.87	4.62	4.68
Figure 1f. Body weight of adult wild-type and Ash1L-Nes-cKO mice (gram)
	Ash1L-Nes-WT										Ash1L-Nes-cKO
Male	31.2	25.33	26.4	30.22	29.15	31.8	30	31.4	29	25.41	21.74	24.54	23.41	22.6	26.8	26.1	27.3	23.6
Female	19.91	25.35	22.23	23.35	19.3	20.2	21.9	21.5	23.2	17.86	22.44	20.13	20.85	18.2	16.6	18	21	21.9
Figure 2c. SATB2+ cells in wild-type and Ash1L-gKO cortices
	Ash1L gKO Cortical SATB2 neuron
	WT			KO
Upper	69.6	65.5	65.9	61.1	55.9	54.5
Middle	24.6	27.3	24	21.7	26.8	29.6
Deeper	5.8	7.2	10.1	17.2	17.3	15.9
Figure 2e. Myelination of wild-type and Ash1L-Nes-cKO cortices
	Ash1L-Nes-cre myelination
	WT			cKO
P0	0.962	1.042	0.997	1.072	0.931	0.969
P21	0.992	0.928	1.081	0.654	0.669	0.696
2M	1.004	0.987	1.009	1.188	0.97	0.819
Figure 3b. Three-chamber sociability tests (time: seconds)
	Object																			Social Stimulus
WT n=19	141.68	103.37	115.12	92.86	100.73	67.97	100.67	84.02	89.69	119.39	85.15	150.65	117.72	80.55	175.91	78.48	118.05	124.92	134.33	100.93	150.72	155.09	180.18	96.9	185.05	159.69	174.57	168.4	133.67	177.28	123.02	159.69	201.27	63.56	179.21	139.91	107.11	119.12
cKO n=18	97.3	139.37	122.99	114.05	111.95	70.97	90.56	34.87	115.45	100.73	57.49	82.18	117.65	104.47	144.21	105.57	142.44	102.24		116.95	101.37	141.27	123.92	128.93	34.47	126.93	144.24	102.67	99.4	140.71	157.42	98.23	116.48	91.09	117.65	98.33	158.56
Figure 3d. Three-chamber social novelty tests (time: seconds)
	Familiar																			Novel
WT n=19	48.11	151.75	84.12	186.12	82.62	65.13	113.75	72.54	9.64	75.31	55.22	43.58	69.74	116.62	34.8	118.22	167.73	135.64	233.33	239.21	128.46	175.84	65.9	178.51	185.79	153.39	191.86	283.42	149.72	232.57	197.13	190.32	172.04	237.3	125.56	112.28	144.34	37.87
cKO n=17	48.52	117.42	170.57	147.15	154.29	60.43	164.63	105.94	65.83	98.2	88.89	122.42	158.53	128.96	62.23	114.31	104.3			138.61	109.48	82.92	78.75	105.44	211.48	28.53	105.64	91.96	135.04	132.8	122.26	85.69	126.53	136.44	132.53	149.88
Figure 3f. Paw clasping scoring of wild-tpe and Ash1L-Nes-cKO mice
WT			Ash1L-Nes-cKO
Mouse #1	0		Mouse #1	1
Mouse #2	0		Mouse #2	1
Mouse #3	0		Mouse #3	1
Mouse #4	0		Mouse #4	1
Mouse #5	0		Mouse #5	1
Mouse #6	0		Mouse #6	1
Mouse #7	0		Mouse #7	1
Mouse #8	0		Mouse #8	1
Mouse #9	0		Mouse #9	1
Mouse #10	0		Mouse #10	1
Mouse #11	0		Mouse #11	1
Mouse #12	0		Mouse #12	2
Mouse #13	0		Mouse #13	2
Mouse #14	0		Mouse #14	2
Mouse #15	0		Mouse #15	2
Figure 3h. Grooming episodes of wild-type and Ash1L-Nes-cKO mice
WT	cKO
6	10
1	13
9	44
3	19
7	30
6	63
7	15
8	49
3	7
9	51
Figure 3i. Grooming time of wild-type and Ash1L-Nes-cKO mice (time: seconds)
WT	cKO
32.33	8.78
1.12	18.13
25.48	112.12
10.63	69.93
18.48	57.33
21.39	109.67
40.8	50.98
21.55	91.91
19.3	26.16
20.7	86.58
Figure 3l. Discrimination index of NOR tests
WT n=17	cKO n=18
0.099901	-0.02545
0.515608	0.34247
0.195964	-0.13809
0.415859	-0.12576
0.199321	0.145242
0.722772	0.213638
0.215245	0.193848
0.30254	0.033534
0.234145	0.150712
0.370317	-0.14033
0.082884	0.336313
-0.07328	0.232596
-0.13589	-0.24982
-0.03294	-0.25299
0.523409	-0.02335
0.375848	-0.16927
0.077266	-0.28135
	0.58949
Figure 3m. Time spent in the center of the open field arena measured in 10-min habituation (time: seconds).
WT n=18	cKO n=19
69.84	124.39
207.17	97.5
174.71	52.69
117.02	101.84
107.51	104.07
96.46	92.23
154.75	40.21
97.53	30.63
81.35	192.99
144.84	54.69
184.02	89.02
157.76	123.59
310.68	98.33
202.94	35.74
199.17	50.88
162.9	50.35
88.15	58.12
108.04	148.92
	140.01
Figure 3n. Total distance traveled per min in 10-min habituation.
	Ash1L-Nes-WT (n=18)																		Ash1L-Nes-cKO (n=19)
1	1682.21	1965.37	2610.54	1875.78	3556.58	1087.75	1900.18	1861.93	1674.19	3100.18	691.46	3060.68	1849.19	2024.49	2044.73	2449.51	1529.6	1388.01	2032.48	1686.04	1768.57	450.98	2408.76	2171.22	2114.75	1547.92	1618.77	3069.89	2304.14	1811.03	1523.03	2434.98	1856.95	2100.01	2208.51	1031.92	1960.07
2	1772	1916.32	2629.32	1515.69	3103.57	1274.05	1448.51	1192.22	444.16	2183.97	2241.52	4360.32	1867.6	2040.53	1713.44	1819.57	1680.97	1214.05	1510.06	2451.74	2723.49	1190.25	1820.1	2207.51	2751.44	1977.13	772.43	1635.74	2030.17	2353.24	1540.58	2136.63	1980.03	2192.44	1846.03	1776.41	1502.64
3	1277.39	2699.11	1623.27	1692.18	2955.33	2058.84	1393.4	1467.03	1048.55	1108.81	1513.39	3169.94	1478.5	1088.79	1895.57	738.29	756.07	779.55	1784.27	2284.96	1229.09	756.23	2026.01	1839.69	2703.6	2724.42	922.92	2075.4	1709.08	1502.09	1843.22	2132.22	2255.36	1423.06	2743.5	1120.29	1759.27
4	1283.26	1286.52	2302.78	1235.45	2402.25	1221.45	1432.08	1341.28	1901.69	1173.15	1706.65	2628.12	480.98	964.08	1077.64	1821.23	811.03	1057.06	1777.89	2077.71	1186.95	1057.67	2125.5	1708.22	2513.91	2139.78	995.02	2764.74	1267.68	1532.75	740.97	3007.35	1181.81	903.73	1616.96	403.15	2234.96
5	1675.56	1862	1603.39	1553.2	3295.49	1251.44	2198.8	890.98	1195.49	1134.66	2034.34	1809.25	212.61	2203.47	1579.64	1196.77	944.58	1531.45	1947.49	1754.2	2748.35	1069.5	3006.55	2418.93	1596.65	2755.42	871.83	2686.72	1927.44	1496.48	1702.88	1899.74	1346.28	1918.2	1297.32	425.36	1675.79
6	1646.8	1348.03	1911.06	2006.41	2204.83	1470.97	1459.35	1075.12	1014.23	2174.3	2266.24	1976.49	103.54	1541.26	1186.69	659.51	426.37	752.78	1689	1181.84	1853.97	883.35	2358.35	1988.62	2390.05	2259.78	972.69	2345.45	1535.04	600.49	783.4	2638.3	1804.58	1562.52	1829.75	2626.17	1122.2
7	1261.51	2023.44	1179.82	1375.27	2284.18	1325.15	1407.29	530.13	1357.76	1305.05	1671.18	536.84	0	1454.49	1794.24	669.11	1356.5	892.39	1569.53	1968.57	1552.08	1122.13	2166.37	1882.97	2378.62	2242.06	1365.15	1137.59	1363.69	652.12	1389.74	2540.88	1277.61	1817.1	2237.47	1324.5	1223.85
8	1341.99	2111.35	1233.12	1074.47	1264.29	1231.04	1738.56	1364.64	763.1	1200.93	933.19	1253.33	34.51	1115.45	779.25	1942.53	1228.08	1642.53	915.53	1387.37	1868.31	1233	2933.47	1286.53	1663.47	1640.13	1072.88	1430.7	1522.97	840.9	950.11	1515.73	1185.14	1285.39	2086.88	2115.71	1449.47
9	858.01	471.2	952.53	1181.86	1677.03	1370.34	1380.37	1533.54	885.94	1008.48	1291.49	1696.57	697.68	1132.8	1288.82	2109.83	1547.69	1044.27	1019	1652.8	2522.12	850.77	3114.85	1209.36	2207.86	2527.66	1112.59	2039	1481.55	1311.99	1163.47	2670.63	645.01	451.7	1559.79	1196.09	1724.81
Figure 4f-I. qRT-PCR analysis of Ash1L, Emx2, Pcdh10 and Foxg1
Ash1L	NPC Differentiation T = 0 hr			NPC Differentiation T = 12 hr			NPC Differentiation T = 24 hr			NPC E16.5 Cortices
	Rep_1	Rep_2	Rep_ 3	Rep_1	Rep_2	Rep_ 3	Rep_1	Rep_2	Rep_ 3	Rep_1	Rep_2	Rep_ 3
WT	1	1	1	0.900577	0.871445	0.913474	2.79321	3.02995	2.83201	1	1	1
KO	0.0372425	0.0579791	0.042412	0.0774066	0.0643236	0.052581	0.03077	0.0251167	0.032842	0.00942456	0.0185471	0.0059175
Emx2	NPC Differentiation T = 0 hr			NPC Differentiation T = 12 hr			NPC Differentiation T = 24 hr			NPC E16.5 Cortices
	Rep_1	Rep_2	Rep_ 3	Rep_1	Rep_2	Rep_ 3	Rep_1	Rep_2	Rep_ 3	Rep_1	Rep_2	Rep_ 3
WT	1	1	1	2.82017	2.80974	3.14578	3.37579	2.95095	3.8925	1	1	1
KO	0.505979	0.482949	0.645895	0.900404	0.888585	1.19613	1.99713	1.45018	2.00161	0.431872	0.423907	0.239378
Pcdh10	NPC Differentiation T = 0 hr			NPC Differentiation T = 12 hr			NPC Differentiation T = 24 hr			NPC E16.5 Cortices
	Rep_1	Rep_2	Rep_ 3	Rep_1	Rep_2	Rep_ 3	Rep_1	Rep_2	Rep_ 3	Rep_1	Rep_2	Rep_ 3
WT	1	1	1	1.54251	1.72614	2.23138	6.35833	6.02444	7.07065	1	1	1
KO	0.715241	0.62742	0.84797	1.17112	0.981314	1.25925	2.5102	2.31192	2.71484	0.398454	0.324006	0.327299
Foxg1	NPC Differentiation T = 0 hr			NPC Differentiation T = 12 hr			NPC Differentiation T = 24 hr			NPC E16.5 Cortices
	Rep_1	Rep_2	Rep_ 3	Rep_1	Rep_2	Rep_ 3	Rep_1	Rep_2	Rep_ 3	Rep_1	Rep_2	Rep_ 3
WT	1	1	1	2.26864	2.01065	2.86854	4.34491	4.82741	4.29818	1	1	1
KO	0.67873	0.704371	0.971541	1.2869	1.03306	1.70859	1.29161	1.12886	1.69759	0.332187	0.228894	0.193916
